# Supplementary material for: CRISPR-dCas9 Activation of TSG-6 in MSCs Modulates the Cargo of MSC-Derived Extracellular Vesicles and Attenuates Inflammatory Responses in Human Intervertebral Disc Cells In Vitro
Source: Cell Mol Bioeng. 2025 Feb 5;18(1):83–98. doi: 10.1007/s12195-025-00843-4 (PMC11813855; doi:10.1007/s12195-025-00843-4)
Supplement: Supplementary file 2 — Supplementary file2 (XLSX 3015 KB) [file 12195_2025_843_MOESM2_ESM.xlsx]

## Sheet: CombinedReport
Protein Acession	Genes	Protein Name	Number of Peptides									Median Abundances			Log2 Fold Change			P-Value			Normalized Abundances
0	0	0	WT-A	WT-B	WT-C	NT-A	NT-B	NT-C	TS-A	TS-B	TS-C	WT	NT	TS	TS/WT	NT/WT	TS/NT	TS/WT	NT/WT	TS/NT	WT-A	WT-B	WT-C	NT-A	NT-B	NT-C	TS-A	TS-B	TS-C
P02768	ALB	Albumin	14	11	28	16	17	32	19	30	32	16098660	64715628	179093968	3.17232	2.18218	0.990143	0.0531492	0.159283	0.476298	12464470	16098660	78045060	53257980	64715630	424737100	96096750	179094000	666672400
P02751	FN1	Fibronectin	130	129	117	124	125	130	130	125	121	134850384	147579312	169280976	0.617093	0.642233	-0.0251395	0.252018	0.225717	0.921572	140577800	134850400	57250250	147579300	141417000	197703000	188407400	169281000	122780900
P26022	PTX3	Pentraxin-related protein PTX3	29	29	29	31	28	30	29	30	29	43674652	98232296	120554152	1.28857	0.832003	0.456564	0.00869177	0.0842411	0.306877	43674650	37269330	54884670	101254900	98232300	50668220	120554200	132507800	81526810
P02452	COL1A1	Collagen alpha-1(I) chain	89	85	83	90	89	91	90	89	87	30427478	86993080	106058712	1.83233	1.62626	0.206067	0.000387708	0.00321191	0.450601	30427480	35913870	26374550	76314880	86993080	127726100	125450400	106058700	97825610
P02765	AHSG	Alpha-2-HS-glycoprotein	3	3	3	4	4	4	3	4	4	8666214	29890610	64725128	3.38405	2.44416	0.93989	0.0138697	0.0419997	0.453285	8430066	8666214	12170780	29764070	29890610	161083700	64725130	52394700	298348200
P08123	COL1A2	Collagen alpha-2(I) chain	87	83	83	87	86	84	86	87	83	35711980	70730568	89384464	1.34253	0.935195	0.407337	0.00451098	0.0130228	0.0420997	35711980	29956320	48616300	65135710	70730570	78926530	89384460	85911500	110458100
O00142	TK2	Thymidine kinase 2, mitochondrial	2	2	1	3	3	2	3	3	2	22676404	33385576	30805898	0.490866	0.608187	-0.117321	0.198036	0.135241	0.287632	14463730	22676400	30656990	29580090	33385580	36063940	30805900	28479790	31806010
Q12805	EFEMP1	EGF-containing fibulin-like extracellular matrix protein 1	28	28	28	28	27	27	27	27	27	20261476	31721480	24979704	0.251101	0.579703	-0.328602	0.301701	0.0520437	0.047319	18208430	20261480	28524220	31721480	30283520	36569700	29201620	24979700	24318080
Q15113	PCOLCE	Procollagen C-endopeptidase enhancer 1	25	26	26	25	24	24	26	25	25	23292928	23317208	25718420	0.216589	0.271322	-0.0547333	0.517615	0.347797	0.823195	25495320	23292930	15198900	23234150	23317210	29290170	29697440	25718420	18540990
P02788	LTF	Lactotransferrin	15	14	10	4	18	16	20	16	18	4.53009e+06	15365505	23758458	2.87039	1.84269	1.0277	0.0425644	0.0232771	0.36998	2948045	4530086	6088852	9479304	15365510	25761500	23758460	12330850	108539500
P01033	TIMP1	Metalloproteinase inhibitor 1	7	7	7	7	8	7	7	8	6	15694390	23807698	30318458	0.913352	0.685297	0.228055	0.159283	0.178348	0.602493	8617372	15694390	21270550	18258620	27516780	23807700	16465280	38499990	30318460
P09486	SPARC	SPARC	14	15	14	15	15	15	15	15	15	9698124	17290086	37358024	1.69314	0.787664	0.905474	0.0455288	0.227123	0.0648159	5589943	9698124	19094190	13699150	22482130	17290090	21959040	42663430	37358020
P07585	DCN	Decorin	13	13	14	14	14	14	14	13	14	11530364	24244412	22512976	1.0982	1.01213	0.086071	0.0276383	0.065365	0.817888	8598060	11530360	16362050	16373820	24244410	33524370	22512980	21844110	32365690
Q15063	POSTN	Periostin	40	40	35	41	39	42	41	42	41	6.69815e+06	16951412	19337436	1.69579	1.6753	0.0204919	0.0343579	0.0467986	0.978737	10161820	5861350	6698150	16951410	15477480	49540760	19337440	15299260	45846430
Q15582	TGFBI	Transforming growth factor-beta-induced protein ig-h3	29	30	29	26	29	29	29	29	30	11933425	17314768	18429034	0.745673	0.603188	0.142485	0.149472	0.173362	0.786167	17432880	11933430	11902350	17314770	15803890	31719010	18429030	16623170	38103150
P08253	MMP2	72 kDa type IV collagenase	40	41	41	39	36	39	37	38	38	15942140	16169584	19910188	0.0720183	-0.162003	0.234021	0.846162	0.677202	0.241038	15078840	15942140	30984560	15565920	16169580	21129200	19910190	18574920	23393570
P09871	C1S	Complement C1s subcomponent	28	28	29	29	28	28	29	27	26	17620472	21966876	22833984	0.118594	0.383645	-0.265051	0.761019	0.0176475	0.498053	15029990	18364140	17620470	21034000	21966880	23373440	24158090	22833980	11282460
P63261	ACTG1	Actin, cytoplasmic 2	25	24	24	24	25	24	24	22	22	14931579	15212251	15569462	0.0525843	0.0458991	0.00668526	0.267435	0.311369	0.782453	14931580	15461080	14158070	15625390	15127820	15212250	15023560	15569460	15588040
P02461	COL3A1	Collagen alpha-1(III) chain	79	81	78	77	80	79	81	79	79	8.232e+06	14352051	20645800	1.30842	0.859484	0.448937	0.00020884	0.0512913	0.221969	7575417	8231996	9075588	10687370	14352050	22039080	20645800	18812100	22138070
P00736	C1R	Complement C1r subcomponent	36	34	34	32	36	34	37	35	32	15002378	16229080	14531735	-0.197532	0.160745	-0.358277	0.58617	0.21579	0.343768	13163670	15770100	15002380	14928220	16229080	17957120	17311130	14531740	8209932
P16035	TIMP2	Metalloproteinase inhibitor 2	12	10	11	12	11	10	12	12	11	9454347	11893577	15521965	0.315063	-0.0421193	0.357183	0.517785	0.929038	0.0700577	8371602	9454347	21731510	10198930	11893580	12990490	12961300	15521970	16461360
P07996	THBS1	Thrombospondin-1	68	65	65	67	66	67	66	67	68	6806297	11239357	14161420	1.37118	1.05834	0.312841	0.0104198	0.0364858	0.519894	6806297	5892070	6918596	11239360	10353260	21535340	14161420	13421100	25269650
P12111	COL6A3	Collagen alpha-3(VI) chain	157	154	145	151	136	142	148	146	133	20400790	9804961	11237634	-0.726765	-0.883169	0.156404	0.100203	0.0576663	0.441568	22669840	20400790	11310150	10613840	9804961	8010581	11824590	11237630	8684978
Q16270	IGFBP7	Insulin-like growth factor-binding protein 7	18	18	18	18	19	19	19	18	18	6989146	10101007	16898404	1.00756	0.316584	0.690978	0.134178	0.59758	0.0891007	5258520	6989146	16631570	10101010	14329620	8156897	13510560	21758110	16898400
P12109	COL6A1	Collagen alpha-1(VI) chain	48	47	46	45	45	45	45	46	45	13102573	10974772	11884350	-0.123279	-0.181887	0.0586084	0.26373	0.287729	0.734592	13102570	14299870	12735870	10974770	14266500	10441040	11362860	13674840	11884350
P19823	ITIH2	Inter-alpha-trypsin inhibitor heavy chain H2	11	10	10	14	12	15	15	11	14	832047	6089850	15313588	4.50245	3.56439	0.938055	0.00106355	0.0118201	0.373703	832047	702850	1075666	5626459	6089850	30395800	15313590	12435560	38464580
Q08380	LGALS3BP	Galectin-3-binding protein	21	19	20	21	20	19	20	20	19	8836483	9907931	12355246	0.284283	-0.194834	0.479117	0.567678	0.665762	0.0995375	8490499	8836483	20240810	9070286	9907931	11268970	12355250	11942660	18587520
P08670	VIM	Vimentin	49	47	49	46	42	42	43	44	41	21355164	7.12373e+06	6398890	-2.12357	-1.6089	-0.514676	0.00395255	0.0023526	0.280429	20971320	21355160	24672140	9644652	5667116	7123734	3156878	6398890	6609898
P23142	FBLN1	Fibulin-1	30	31	27	30	30	31	31	29	30	6980383	10570917	12886985	0.71882	0.851395	-0.132575	0.0145825	0.122891	0.774973	6658093	8878640	6980383	9598769	10570920	23885440	12886990	10444270	13668010
P24592	IGFBP6	Insulin-like growth factor-binding protein 6	9	10	10	10	10	10	9	10	10	8655084	8927806	12172006	0.664436	0.177046	0.487389	0.266809	0.693977	0.333393	5811288	8655084	13440740	8057880	13579700	8927806	9577726	23088060	12172010
O00391	QSOX1	Sulfhydryl oxidase 1	35	35	36	35	32	33	37	35	33	9062447	11328358	12672365	0.414717	0.244455	0.170262	0.341758	0.559858	0.44634	6383453	9062447	14988800	11328360	13391230	9502668	12672370	15106690	10729220
P17936	IGFBP3	Insulin-like growth factor-binding protein 3	24	21	20	24	23	24	23	22	22	8756391	12798271	13183946	0.630048	0.681812	-0.0517642	0.142152	0.110747	0.605119	11489390	5225366	8756391	13309040	12798270	12740270	13404250	11026580	13183950
P07093	SERPINE2	Glia-derived nexin	26	27	26	26	26	27	28	27	23	11383547	12168579	11705137	-0.304623	0.168935	-0.473557	0.619189	0.611941	0.406719	13450960	11383550	7079138	13105280	12168580	9658024	11717210	11705140	4194776
P21810	BGN	Biglycan	13	12	12	12	13	12	13	13	11	4.54653e+06	11577121	14167394	1.58824	1.39323	0.195009	0.00224997	0.00508872	0.130229	3660719	4546532	6309350	11577120	14277830	11512850	14035810	14167390	14355850
O60814;P57053;P58876;P62807;Q5QNW6;Q93079;Q99877;Q99879;Q99880	H2BC10;H2BC12;H2BC13;H2BC14;H2BC15;H2BC18;H2BC5;H2BC9;H2BS1	Histone H2B type 1-K	6	6	6	6	5	6	6	6	5	10060385	8866394	10576369	-0.27404	-0.365024	0.0909843	0.667989	0.474155	0.826422	20217240	10060390	6883024	9470710	7804352	8866394	13451210	10576370	5565902
P09493	TPM1	Tropomyosin alpha-1 chain	21	21	20	21	20	20	21	21	20	9259885	12254629	11382449	0.372157	0.263854	0.108304	0.0749326	0.506051	0.766449	9259885	7065263	9597411	13642070	12254630	6501166	10102760	11838700	11382450
Q12841	FSTL1	Follistatin-related protein 1	18	20	21	19	19	20	21	21	21	6107193	9813676	15953758	1.14023	0.577916	0.562311	0.135011	0.369498	0.174752	3170216	6107193	11590150	7023865	10827350	9813676	9040154	16661300	15953760
P12110	COL6A2	Collagen alpha-2(VI) chain	49	49	48	48	48	47	48	48	48	10878564	9609549	10016390	-0.0470619	-0.0178045	-0.0292575	0.814417	0.925263	0.810399	11289950	10878560	7886666	9609549	10695780	9081602	10016390	10368310	8457394
P05121	SERPINE1	Plasminogen activator inhibitor 1	25	26	25	25	25	25	25	25	25	5473026	9235445	11998730	0.949466	0.624269	0.325197	0.0934266	0.205485	0.273164	4135930	5473026	10149650	9235445	11506560	7918071	9207563	14977010	11998730
P23284	PPIB	Peptidyl-prolyl cis-trans isomerase B	14	15	15	14	14	14	15	15	14	7.72419e+06	10670864	9780065	0.187129	0.100159	0.08697	0.319879	0.749786	0.781789	7724194	7704051	9819477	10926940	10670860	6171852	9780065	10786660	8173846
P98066	TNFAIP6	Tumor necrosis factor-inducible gene 6 protein	12	15	11	12	10	12	18	18	17	489340	386825	26935942	5.52066	-0.198942	5.7196	0.000102255	0.715025	0.000256736	489340	812334	419010	386825	334945	850002	31305730	26935940	19110280
Q99715	COL12A1	Collagen alpha-1(XII) chain	154	150	145	154	152	152	153	150	145	6142433	10532930	10656202	0.772783	0.864908	-0.0921249	0.131654	0.0532564	0.740012	6142433	8229558	3865233	10247260	10532930	10935160	12945080	10656200	7064441
Q08431	MFGE8	Lactadherin	23	23	23	22	23	22	23	23	23	5.5163e+06	9313896	12273665	1.07423	0.723518	0.350708	0.0010536	0.00406349	0.0117944	5516300	4979068	6481299	9313896	9866859	8720657	12437520	10886100	12273670
O95965	ITGBL1	Integrin beta-like protein 1	34	31	32	34	34	34	34	34	33	4814338	9043429	11283054	0.921239	0.606217	0.315022	0.0536422	0.150443	0.00473298	4814338	4472895	9354718	8416869	9335568	9043429	11283050	11433550	10604970
P00338	LDHA	L-lactate dehydrogenase A chain	18	19	18	19	18	19	17	18	18	5791163	13632260	8.25791e+06	0.370353	0.920605	-0.550252	0.494265	0.147835	0.432405	5791163	7279906	4166824	13632260	15488610	5642937	8257906	11271870	4076551
P35555	FBN1	Fibrillin-1	154	155	138	159	158	155	158	158	141	5.25235e+06	9690050	11910051	1.29365	1.13324	0.160411	0.0532437	0.034808	0.639662	5799714	5252350	2633981	8910284	9690050	9807749	14320530	11910050	6930745
P02771	AFP	Alpha-fetoprotein	4	4	4	4	4	4	4	4	4	441182	2972325	6.37464e+06	4.23772	3.21753	1.02019	0.0191905	0.0486161	0.495675	280827	441182	1137329	2056131	2972325	18557270	4172667	6374640	35572880
P08572	COL4A2	Collagen alpha-2(IV) chain	64	66	63	66	66	66	66	64	54	5.1361e+06	9390008	9123384	0.955025	0.981159	-0.0261332	0.00957838	0.00264442	0.87305	5136101	5476168	3971035	9390008	10031780	9121044	11267820	9123384	7915747
Q08629	SPOCK1	Testican-1	28	25	28	27	27	27	27	27	26	6.54758e+06	8394854	8795700	0.431906	0.290844	0.141062	0.210564	0.389333	0.409294	6547581	4649830	9002715	8892831	8394854	6721969	9758303	8795700	7839646
P16112	ACAN	Aggrecan core protein	46	45	43	46	45	44	46	45	42	5.59846e+06	5824025	10344007	0.824935	-0.0532087	0.878144	0.0489851	0.855496	0.00552672	5598463	4800889	8771303	5824025	6645781	5452970	10344010	13182710	9610629
Q9NRN5	OLFML3	Olfactomedin-like protein 3	20	20	18	20	19	19	20	19	19	6116809	8457136	8754666	0.69708	0.658098	0.0389824	0.0500622	0.0397016	0.831588	6116809	6483501	4151153	7915235	8457136	9663567	10705740	8754666	7484676
P01024	C3	Complement C3	86	88	89	82	83	88	80	79	79	13460868	4.92384e+06	4.74746e+06	-1.46298	-1.01	-0.452988	0.0383743	0.121017	0.198606	6418131	13460870	18497820	4923845	4876675	8148091	4747460	4753778	3379833
P01023	A2M	Alpha-2-macroglobulin	30	38	30	43	44	44	44	43	42	1164491	12792874	9456685	3.21901	3.45534	-0.236333	0.000179806	0.000249518	0.363914	800257	1164491	1267689	8903372	12792870	13688030	9456685	11654270	8653860
P07355	ANXA2	Annexin A2	22	23	23	22	21	23	21	22	22	7752604	7.91853e+06	7036784	0.0645866	0.131585	-0.0669988	0.723865	0.524565	0.691108	5906132	8076588	7752604	9103732	7918532	6744472	7023577	8558027	7036784
P61769	B2M	Beta-2-microglobulin	2	2	2	2	2	2	2	2	2	5668629	4476805	9189346	0.536952	-0.391425	0.928378	0.323047	0.41211	0.0562427	4570723	5668629	10970910	4476805	6576244	4278261	6890226	13712100	9189346
P07942	LAMB1	Laminin subunit beta-1	90	91	92	88	83	87	87	86	80	7103692	5729114	5854542	-0.568673	-0.512474	-0.0561994	0.229628	0.292182	0.738072	6280488	7103692	15148530	5416326	5729114	7503183	6383023	5854542	5543262
P27797	CALR	Calreticulin	22	21	22	20	19	18	23	24	18	6.8833e+06	8116353	8850525	0.380075	-0.0843067	0.464382	0.145164	0.882603	0.440839	6883297	5267350	7046149	9033893	8116353	2923937	8850525	9593491	6631887
P30101	PDIA3	Protein disulfide-isomerase A3	28	25	29	28	24	24	27	25	24	6546438	7922228	6.78842e+06	-0.130897	-0.156532	0.0256348	0.640764	0.713524	0.94303	5980723	6546438	10159590	8536523	7922228	4247608	6788423	7605171	5868747
P11047	LAMC1	Laminin subunit gamma-1	85	84	84	80	81	82	85	81	78	6.9142e+06	5819930	5696426	-0.516017	-0.431604	-0.0844129	0.230417	0.329112	0.624148	6176456	6914198	13723470	5418668	5819930	7574556	6361254	5696426	5530825
P16104	H2AX	Histone H2AX	6	6	5	6	5	4	6	5	5	6866591	5.69601e+06	7322271	-0.356033	-0.514901	0.158868	0.550629	0.23558	0.722051	13110890	6866591	5735025	6068825	5696012	5119539	9310079	7322271	3612263
P02774	GC	Vitamin D-binding protein	3	4	5	5	6	6	6	6	6	354829	2.072e+06	4.65873e+06	4.19696	3.14807	1.04889	0.0230765	0.0607087	0.5226	248211	354829	890196	1558392	2071999	16914180	3205012	4658728	32393770
P98160	HSPG2	Basement membrane-specific heparan sulfate proteoglycan core protein	173	176	154	173	166	168	172	169	152	4541425	7858096	11154830	1.18192	1.02498	0.156944	0.190899	0.13034	0.807281	5308077	4541425	1763667	8565486	7858096	5322596	12262770	11154830	3629741
Q16363	LAMA4	Laminin subunit alpha-4	84	85	85	79	73	78	77	75	70	6.9437e+06	4608617	4947270	-0.835736	-0.721749	-0.113987	0.0989736	0.186566	0.657161	6353362	6943704	14829950	4352047	4608617	7272201	4947270	4594084	5063200
Q9P2E9	RRBP1	Ribosome-binding protein 1	75	71	71	74	71	71	66	65	66	9080293	5.4576e+06	3.99189e+06	-1.09458	-0.874056	-0.22052	0.00661112	0.0172356	0.452039	8539536	10998070	9080293	5457600	4009959	6329334	3991895	3849653	5698354
P11021	HSPA5	Endoplasmic reticulum chaperone BiP	39	37	38	38	37	38	37	40	34	6651872	7.25976e+06	5727463	-0.291642	-0.19555	-0.0960916	0.0967992	0.627362	0.810953	7679239	6248527	6651872	8072168	7259761	3626834	5727463	6220338	4885225
P05997	COL5A2	Collagen alpha-2(V) chain	78	77	77	78	77	77	78	79	79	3.10453e+06	6.15259e+06	8.13562e+06	1.24259	0.706146	0.536443	0.0273255	0.131583	0.0612225	2637996	3104533	5710587	4782024	6152593	6902315	7442306	8135616	10233480
P67936	TPM4	Tropomyosin alpha-4 chain	16	16	15	16	16	13	16	14	14	5079626	7.81026e+06	6233304	0.305211	0.34023	-0.0350189	0.205122	0.457143	0.927631	5079626	3889300	6295693	8425799	7810256	3834673	6007723	6265436	6233304
P20908	COL5A1	Collagen alpha-1(V) chain	55	57	56	60	60	57	60	57	56	2526404	6.87265e+06	8.0829e+06	1.73286	1.59423	0.138626	0.000535703	0.00203365	0.570357	2020394	2526404	2643194	5882932	6872649	9185071	8082901	6768635	9055740
P04406	GAPDH	Glyceraldehyde-3-phosphate dehydrogenase	19	17	17	17	18	16	18	18	16	5153847	7994193	6.67686e+06	0.511553	0.730173	-0.21862	0.437363	0.266749	0.64084	6116397	5153847	2039030	8139941	7994193	4508862	7679026	6676860	3632045
P51884	LUM	Lumican	12	12	11	11	11	12	11	12	12	3.05395e+06	5.85166e+06	8.10193e+06	1.40572	0.827065	0.578656	0.112256	0.279662	0.31365	1399325	3053952	5568390	3286292	5851664	6909373	4679011	8101934	11675080
O43707	ACTN4	Alpha-actinin-4	65	65	65	66	65	66	66	67	64	3.10628e+06	7.14067e+06	6686877	0.918924	0.901052	0.0178725	0.0296875	0.0453333	0.937417	2706660	3106282	4857962	7140669	7455532	4996225	5637002	7323665	6686877
P62805	H4-16	Histone H4	7	7	6	6	5	5	6	6	5	4619536	3.90847e+06	4.80276e+06	-0.32046	-0.479125	0.158665	0.722292	0.504808	0.788622	13076200	4619536	2890472	4685467	3520425	3908475	8241753	4802762	2265342
P10909	CLU	Clusterin	17	18	18	15	17	18	17	16	16	6.63355e+06	5238321	3.78409e+06	-0.53374	-0.229471	-0.304269	0.105068	0.328074	0.19329	6633553	4676358	7107826	4608922	5238321	5667175	3619094	3784095	5306569
Q7Z7G0	ABI3BP	Target of Nesh-SH3	29	29	29	29	28	24	27	27	25	7.33548e+06	4.09688e+06	3.76407e+06	-1.08109	-0.877822	-0.203271	0.00500434	0.00154104	0.390285	7491843	6640107	7335478	4238935	4096877	3386341	3764071	3916249	2614210
P22692	IGFBP4	Insulin-like growth factor-binding protein 4	11	11	11	11	11	11	11	11	11	4453976	3.50453e+06	6090905	0.138234	-0.285489	0.423723	0.790057	0.577131	0.267055	2949094	4453976	8006664	3504530	5204661	3184519	3688820	6090905	6239595
Q16610	ECM1	Extracellular matrix protein 1	23	23	23	23	24	23	23	22	21	3.24896e+06	4.32541e+06	5992730	0.732457	0.434258	0.298199	0.243332	0.426003	0.414655	2040810	3248959	6107540	3930877	5875843	4325415	4000962	7746385	5992730
P04114	APOB	Apolipoprotein B-100	10	10	11	11	11	12	11	12	12	130798	756566	2.25567e+06	4.3738	3.34534	1.02846	0.0408672	0.089667	0.62297	130798	118568	414310	693133	756566	12864060	2255674	1065980	23812480
P28300	LOX	Protein-lysine 6-oxidase	16	15	15	16	16	16	16	16	16	3230571	3.96791e+06	6060438	0.876848	0.524748	0.352099	0.0229545	0.150573	0.338185	2672637	3230571	3784920	3737097	3967907	6562591	4571908	6060438	7303766
Q9UBX5	FBLN5	Fibulin-5	13	14	13	14	14	14	14	14	14	2.14359e+06	5304373	5.31452e+06	1.2301	1.38932	-0.15922	0.0175738	0.0140644	0.63167	2143587	3117180	1763171	4885464	5304373	8172139	6829950	5314517	4189904
Q4LDE5	SVEP1	Sushi, von Willebrand factor type A, EGF and pentraxin domain-containing protein 1	117	117	104	112	110	111	114	111	94	4336832	5.01263e+06	4711457	0.251647	0.480826	-0.229179	0.612655	0.296878	0.450746	4336832	5360702	2212526	4625195	5012634	6029980	5767088	4711457	3194703
P35052	GPC1	Glypican-1	20	21	19	20	19	19	21	19	17	4254436	4.12553e+06	4982472	0.0409718	-0.356686	0.397658	0.9084	0.393949	0.134095	4254436	3459339	7302993	4125532	4346579	2854886	5410300	4982472	4341812
P12814	ACTN1	Alpha-actinin-1	47	45	43	46	44	45	44	45	45	3278481	4.6385e+06	4312527	0.335938	0.271557	0.0643806	0.412085	0.410751	0.790956	3022841	3278481	5757238	4638502	4398851	4918425	4032415	4312527	6597623
P21333	FLNA	Filamin-A	130	130	128	129	128	128	124	126	122	4.69838e+06	4746744	3842763	-0.364532	-0.0830161	-0.281516	0.0399674	0.549518	0.0211127	4698376	5732554	4436404	4936013	4291251	4746744	3607820	3842763	4038620
P01008	SERPINC1	Antithrombin-III	5	6	7	6	6	7	6	6	7	1.26641e+06	2.88911e+06	5.53494e+06	2.07514	1.22509	0.850049	0.0520413	0.152117	0.320634	942477	1266406	2969042	2277794	2889108	6879394	3521491	5534936	13603780
Q9H251	CDH23	Cadherin-23	2	2	1	2	2	2	2	2	1	634307	2.32162e+06	3.65128e+06	3.29286	2.40222	0.890643	0.0220545	0.0187631	0.453364	471957	714754	634307	1882991	2321622	7230040	3651284	2775639	19874790
P69905	HBA2	Hemoglobin subunit alpha	6	6	5	6	6	6	6	6	5	1.39765e+06	2531804	4917404	2.0962	1.31031	0.785885	0.0416776	0.0657736	0.41838	1425538	1397652	1187711	2531804	2128954	6696131	4917404	2659901	14143080
P02545	LMNA	Prelamin-A/C	55	55	53	55	54	52	53	53	50	5206581	3.87681e+06	3.27524e+06	-0.633606	-0.350728	-0.282878	0.0185441	0.12239	0.069848	5206581	5917832	4127725	4455260	3876815	3550902	3275241	3482674	2985842
P62736	ACTA2	Actin, aortic smooth muscle	6	6	6	6	4	6	6	6	6	3.76153e+06	4426579	3778076	0.104204	0.256484	-0.152281	0.294059	0.128395	0.383984	3761529	3794400	3596942	4426579	3794881	5209583	3778076	3765316	4482023
P06733	ENO1	Alpha-enolase	21	21	20	21	20	21	20	21	20	4.21022e+06	4.15676e+06	4.88619e+06	0.218763	0.209121	0.00964165	0.616763	0.566549	0.971393	2290422	4210216	4743557	3740799	4544224	4156760	2986995	4939486	4886188
Q76M96	CCDC80	Coiled-coil domain-containing protein 80	46	46	42	47	47	46	48	47	45	2.35639e+06	4.66831e+06	3943484	0.786791	1.05951	-0.272719	0.0265793	0.0117	0.20448	3159529	2356389	1974364	4668309	4615776	6176260	4963563	3943484	3856260
P50454	SERPINH1	Serpin H1	19	18	17	19	18	20	20	19	18	3.05832e+06	4697320	4.09638e+06	0.843084	1.16534	-0.322259	0.1996	0.123253	0.249452	3058320	3527731	1056363	4697320	3957696	6916849	4096379	3908217	4109544
P10915	HAPLN1	Hyaluronan and proteoglycan link protein 1	14	15	15	12	12	14	12	12	12	8718663	254560	215811	-5.45728	-4.69035	-0.76693	0.000281361	0.00442707	0.371105	7220630	8718663	17092490	229407	254560	1070595	179309	215811	327898
P13611	VCAN	Versican core protein	51	48	46	46	44	41	43	40	38	4.34715e+06	3.66153e+06	3.18441e+06	-0.563042	-0.416821	-0.146221	0.0346945	0.0880335	0.412786	4339012	4347154	5846343	3661528	4097196	3089612	3184409	3726041	2882210
P06396	GSN	Gelsolin	25	26	25	25	25	24	24	25	24	2.42355e+06	5.00612e+06	3.9453e+06	0.865472	1.00542	-0.139946	0.104307	0.0391093	0.714295	1646869	2423547	3202344	3676511	5006117	5618557	3085689	3945299	6349591
Q92743	HTRA1	Serine protease HTRA1	17	17	16	16	15	17	16	15	14	3.45176e+06	4.0283e+06	3732204	0.0597057	0.292112	-0.232407	0.722811	0.24103	0.265813	4185098	3451765	3019334	4028296	3701022	5370549	3984534	3320738	3732204
P14625	HSP90B1	Endoplasmin	49	49	45	49	48	47	47	47	46	4.3148e+06	4.66099e+06	3.69019e+06	0.000157038	0.054711	-0.054554	0.999575	0.895536	0.861464	4645787	4314803	2573454	4660989	4760011	2605312	4062675	3690185	3442058
O00300	TNFRSF11B	Tumor necrosis factor receptor superfamily member 11B	22	21	20	22	22	21	21	22	20	2.31647e+06	4.36801e+06	4988048	1.17404	1.07269	0.101351	0.00808849	0.00834648	0.396242	2609193	1580740	2316472	4697686	4368009	4332723	5261893	4182006	4988048
P07237	P4HB	Protein disulfide-isomerase	37	37	37	36	37	36	37	36	35	3.13977e+06	4.66701e+06	4.40132e+06	0.329809	0.0560576	0.273751	0.341399	0.921842	0.627911	3139767	2465763	4308527	4690475	4667007	1712171	4401323	4862544	3094407
P05155	SERPING1	Plasma protease C1 inhibitor	16	17	17	16	16	16	15	15	14	5723504	3.83371e+06	2.54454e+06	-0.897059	-0.364325	-0.532734	0.277062	0.645551	0.165889	1677815	5723504	8090385	2336909	3833710	4065329	1770840	2669699	2544535
O76061	STC2	Stanniocalcin-2	7	6	6	6	5	5	6	7	6	3.25916e+06	3.67092e+06	4.9948e+06	0.91914	0.223258	0.695883	0.210894	0.771943	0.357584	3376635	1236639	3259164	4443930	3670916	1327130	6840460	4994799	2693374
P08294	SOD3	Extracellular superoxide dismutase [Cu-Zn]	7	7	7	7	7	7	7	7	7	1521183	4122631	4.86304e+06	1.67864	1.53996	0.13868	0.00268346	0.000587046	0.612419	1627087	1521183	1259505	4122631	4906066	3789677	6015075	4863039	3496246
P05452	CLEC3B	Tetranectin	8	8	8	8	8	8	8	8	8	1.074e+06	3.81429e+06	4255319	1.65461	1.64854	0.00607808	0.0201146	0.0304703	0.981649	991873	1074002	2567857	3814287	6134164	3602796	4255319	4717110	4252940
Q9Y4K0	LOXL2	Lysyl oxidase homolog 2	32	32	28	32	32	30	32	32	30	2.03828e+06	3.46369e+06	5.68419e+06	1.23679	0.784754	0.452038	0.0299375	0.0432332	0.20584	2692259	2038281	1485108	3928300	3463691	3062657	5840804	5684194	3213154
O43852	CALU	Calumenin	16	17	16	17	18	17	17	17	17	1.72162e+06	4.06749e+06	5178264	1.69445	1.4142	0.280249	0.034339	0.0362561	0.475472	787931	1721623	2088715	3058955	4067491	4310788	2970978	5178264	6244002
P22392	NME2	Nucleoside diphosphate kinase B	13	13	13	13	13	11	13	12	12	2800649	3777167	3.02831e+06	0.409535	0.323517	0.0860176	0.403551	0.567536	0.868322	1664180	2800649	3683590	3777167	4710722	1890785	2643229	5026231	3028309
P62937	PPIA	Peptidyl-prolyl cis-trans isomerase A	9	9	9	9	9	9	9	9	8	3167819	2.7867e+06	4.06269e+06	0.231356	-0.00669734	0.238053	0.724033	0.990171	0.575418	1510342	3167819	4834365	2410449	3395778	2786695	2028587	4062686	4540495
P0CG47;P0CG48	UBB;UBC	Polyubiquitin-B	5	5	5	5	5	5	5	5	5	3.11548e+06	2.76281e+06	2.91982e+06	-0.24688	-0.569389	0.32251	0.400523	0.13033	0.179684	3115478	3101764	5167145	2834243	2762807	1951581	2886122	3546169	2919815
Q5TEC6	H3-2	Histone HIST2H3PS2	5	5	5	5	5	5	5	5	5	2.56334e+06	2.44368e+06	3.40603e+06	-0.193747	-0.417659	0.223912	0.795367	0.492299	0.678019	6615931	2563342	2028807	3035018	2443682	1946474	4443754	3406029	1519388
P02462	COL4A1	Collagen alpha-1(IV) chain	14	14	13	14	14	12	14	13	12	2281947	3.84495e+06	3.40775e+06	0.589616	0.79886	-0.209244	0.0247564	0.0066024	0.0628332	1775907	2281947	2522699	3607534	3880897	3844953	3407754	2945801	3470526
Q02818	NUCB1	Nucleobindin-1	32	32	33	33	32	33	32	34	32	1.45585e+06	3433123	2.83626e+06	0.794811	0.787685	0.00712522	0.236401	0.186684	0.981572	1455854	1316185	3847999	3189622	3433123	3464113	2836256	2701272	5025062
P26038	MSN	Moesin	46	43	44	45	43	42	44	44	40	2.58593e+06	3.81084e+06	2.79802e+06	-0.137218	-0.0461655	-0.091053	0.738822	0.933391	0.864979	2318494	2585934	4410707	3810839	3977739	1584831	2798022	3617085	1964270
P07737	PFN1	Profilin-1	8	11	10	10	7	10	11	9	10	3.10905e+06	2369641	3.75711e+06	0.132973	-0.249193	0.382166	0.835458	0.651271	0.36775	1500081	3109047	4798687	1988938	2828247	2369641	1915183	4100974	3757111
P06703	S100A6	Protein S100-A6	3	3	3	3	3	2	2	3	2	2.52431e+06	2.21192e+06	3477493	0.925966	-0.18373	1.1097	0.0985075	0.776832	0.158599	2688717	1500397	2524307	3363540	2211918	934121	3477493	6555133	3063913
P09382	LGALS1	Galectin-1	6	6	6	6	6	6	6	6	6	2.36512e+06	2878699	3212933	0.447756	0.335141	0.112614	0.0804164	0.148305	0.549497	2019678	2365119	2863031	2695871	2878699	3537763	2827522	3212933	3819595
Q9Y240	CLEC11A	C-type lectin domain family 11 member A	13	13	12	13	13	12	13	13	11	2902515	2.72967e+06	3138679	0.123543	0.0139872	0.109556	0.745959	0.969704	0.505769	2902515	1776839	3939878	3078021	2729670	2489748	3138679	2521259	3319799
P14618	PKM	Pyruvate kinase PKM	31	33	31	32	33	31	29	30	29	2.77474e+06	3418191	2.30943e+06	-0.367046	0.296153	-0.663198	0.065436	0.026909	0.00654507	2774736	3152453	2619877	3386247	3665126	3418191	1867464	2309432	2476957
P68104	EEF1A1	Elongation factor 1-alpha 1	21	22	21	21	21	19	17	18	18	3.02999e+06	2.94792e+06	2.58644e+06	-0.224597	-0.0181974	-0.206399	0.0387247	0.847827	0.0401065	3029991	3170689	2719062	2947921	2719026	3137986	2586440	2422916	2613018
P24593	IGFBP5	Insulin-like growth factor-binding protein 5	13	13	13	14	14	14	14	13	13	904360	3683824	3.39224e+06	1.93113	2.09432	-0.163189	0.00196049	0.00177386	0.209163	667739	904360	1259508	3683824	4476852	3591150	3392237	3367518	3692621
Q7Z304	MAMDC2	MAM domain-containing protein 2	25	22	20	24	22	23	24	24	23	2.20739e+06	2995149	3468599	0.996035	0.722876	0.273158	0.0732442	0.176574	0.155386	2207390	2426856	985393	3383248	2995149	2342083	3468599	3440921	3509236
P08758	ANXA5	Annexin A5	16	17	16	17	16	15	16	16	17	1.54077e+06	3167463	3.35565e+06	0.894203	0.662278	0.231924	0.170717	0.307331	0.557216	1540770	3314422	1047415	3578462	3167463	1870481	3355648	4166973	2455912
Q16881	TXNRD1	Thioredoxin reductase 1, cytoplasmic	17	16	17	17	16	16	15	16	15	2.08089e+06	3.18541e+06	2.75122e+06	0.340472	0.223457	0.117015	0.452606	0.662105	0.792023	1609115	2080893	3517318	3185407	3529625	1667082	2216136	3921067	2751216
P01034	CST3	Cystatin-C	6	6	6	6	6	6	6	6	6	1.91938e+06	2.65376e+06	3.90675e+06	0.625961	0.0883795	0.537581	0.323943	0.872137	0.249231	1308199	1919381	3854272	1626140	2695083	2653762	2119456	4295718	3906755
Q14315	FLNC	Filamin-C	121	121	116	119	119	115	115	114	102	3.1813e+06	2.59504e+06	2.04119e+06	-0.597385	-0.218021	-0.379363	0.0110429	0.236719	0.0367153	3181300	3691152	2788700	3176790	2595044	2524307	2041188	2311427	2004070
O95967	EFEMP2	EGF-containing fibulin-like extracellular matrix protein 2	20	19	16	20	20	20	20	17	16	1.63512e+06	2.67539e+06	2.98032e+06	1.01309	1.05245	-0.0393588	0.0081406	0.0247474	0.89807	1748495	1635117	1223808	2602396	2675395	4483569	3644532	2980325	2648105
Q13822	ENPP2	Ectonucleotide pyrophosphatase/phosphodiesterase family member 2	34	31	33	31	32	31	32	32	26	2238074	2.61686e+06	2552443	-0.102608	-0.0269763	-0.0756315	0.749141	0.943846	0.808243	2238074	2086494	3689717	2616862	3363820	1850585	2552443	2776935	1963807
P62258	YWHAE	14-3-3 protein epsilon	19	19	19	18	19	17	17	19	17	2.15191e+06	2238805	2979210	0.213153	-0.216382	0.429535	0.721384	0.690716	0.378835	1510585	2151906	4215050	2238805	2673492	1459699	1768973	4049907	2979210
Q9BU40	CHRDL1	Chordin-like protein 1	18	18	18	18	18	18	19	17	15	2.13242e+06	2.80342e+06	2389634	0.200241	0.351775	-0.151534	0.424248	0.173806	0.177269	2820719	1709086	2132424	2893289	2803416	2633919	2802520	2389634	2327840
P10124	SRGN	Serglycin	3	3	3	3	3	3	3	3	3	2.84313e+06	2.2944e+06	3.30927e+06	0.0659625	-0.257859	0.323821	0.882286	0.460928	0.515569	2843130	1939815	2855086	2294401	2700019	1486860	3495142	3309269	1561527
P62906	RPL10A	60S ribosomal protein L10a	15	15	12	15	15	13	15	14	13	3.1997e+06	2.54122e+06	2093750	0.00253677	0.0955296	-0.0929928	0.997654	0.923014	0.888671	3942243	3199699	751185	4068760	2541221	1117807	3070937	2093750	1481476
P14543	NID1	Nidogen-1	44	43	44	44	43	44	44	44	41	2240952	2126976	2.44813e+06	-0.00269445	-0.137735	0.135041	0.993479	0.670478	0.487906	2240952	1894896	3609012	2051721	2126976	2637169	2936885	2448135	2119585
P08697	SERPINF2	Alpha-2-antiplasmin	1	1	1	2	2	3	2	3	3	219572	1.11107e+06	1.80813e+06	3.74208	2.91313	0.828951	0.0166811	0.0313769	0.539854	163093	219572	323314	815890	1111068	5458661	1462560	1808131	10488950
P78539	SRPX	Sushi repeat-containing protein SRPX	23	22	20	21	20	22	22	19	19	2330867	2.30022e+06	2264992	0.304069	0.474454	-0.170385	0.411113	0.280048	0.550535	2418474	2330867	1260309	2300221	2264651	3657971	2826172	2264992	2088682
P84243	H3-3B	Histone H3.3	2	2	2	1	2	1	2	2	2	2.15294e+06	1712701	2.70939e+06	-0.0932128	-0.547269	0.454056	0.873203	0.285941	0.284135	4349143	2152945	1607440	1954550	1712701	1440819	3161535	2709388	1447513
P0C0L4	C4A	Complement C4-A	59	57	58	59	57	57	54	53	50	2.50797e+06	2.38421e+06	1.5876e+06	-0.9973	-0.428251	-0.56905	0.0429108	0.284271	0.0256658	2238604	2507971	4609105	1849506	2384206	2408617	1603381	1587595	1277873
P19883	FST	Follistatin	16	15	16	14	14	14	14	14	14	3969061	1686865	1.54749e+06	-1.20223	-1.16851	-0.0337219	0.010075	0.0197615	0.857961	3969061	2504065	4522026	1868998	1686865	1255188	1547486	1472001	1619605
Q09666	AHNAK	Neuroblast differentiation-associated protein AHNAK	232	228	209	233	226	216	218	219	201	2.2633e+06	2.57339e+06	1.82232e+06	-0.0874278	0.416011	-0.503439	0.811305	0.327024	0.0941363	2715606	2263301	1301628	3418598	2573386	2159924	1649565	2218947	1822319
Q14767	LTBP2	Latent-transforming growth factor beta-binding protein 2	53	53	49	53	53	53	53	53	54	1.48891e+06	2.74954e+06	2.23576e+06	0.473722	0.725227	-0.251505	0.0572617	0.0151236	0.00953743	2075623	1409959	1488912	2749539	2573243	2782454	2235764	2395708	2178600
P07900	HSP90AA1	Heat shock protein HSP 90-alpha	36	35	32	35	33	33	34	31	33	2.10815e+06	2.57315e+06	2.18729e+06	0.204336	0.12249	0.0818456	0.497757	0.775229	0.803674	2635298	2108155	1405035	2743846	2573152	1426309	2513817	2171265	2187290
O14818	PSMA7	Proteasome subunit alpha type-7	10	11	11	10	10	10	10	11	11	2.07878e+06	2.06346e+06	1.90956e+06	0.11257	-0.0105101	0.123081	0.723149	0.911095	0.686437	1900619	2078776	2341557	2126824	2063459	2062474	1823869	1909558	3356930
P60174	TPI1	Triosephosphate isomerase	14	14	16	15	15	15	14	15	14	2.33594e+06	1709344	2.95125e+06	0.171194	-0.0711784	0.242373	0.830724	0.911228	0.655797	902987	2335936	3488051	1612476	2302089	1709344	1129514	2951251	3150873
P38646	HSPA9	Stress-70 protein, mitochondrial	26	26	25	24	25	24	24	24	17	2.29132e+06	2.35515e+06	1.8285e+06	-0.191914	0.0580737	-0.249987	0.321245	0.647052	0.173342	2437461	1935473	2291316	2116508	2446905	2355149	2331379	1828505	1701318
P25786	PSMA1	Proteasome subunit alpha type-1	22	22	22	22	22	22	22	21	21	2.08458e+06	2.00908e+06	1.86869e+06	0.103812	0.0181033	0.0857086	0.714988	0.812122	0.762667	1897890	2084577	2118938	2206065	2009079	1963997	1868694	1780117	3127318
Q9NVA2	SEPTIN11	Septin-11	15	15	14	15	15	15	15	15	14	1.75365e+06	2.61396e+06	2.03175e+06	0.398303	0.833921	-0.435618	0.163235	0.0276609	0.0144726	1753648	1797667	1105352	2613958	2466839	3060690	2031751	1870068	2099560
O00468	AGRN	Agrin	70	69	68	69	66	66	68	67	63	2239024	2.0655e+06	2.24408e+06	-0.248212	-0.392873	0.144662	0.482124	0.198805	0.729954	2239024	2178606	2647006	2065498	2153349	1282488	2638627	2244080	1301423
P05067	APP	Amyloid-beta precursor protein	27	27	25	27	27	22	25	24	24	1.63237e+06	2248038	2.24942e+06	0.278351	0.0389811	0.23937	0.555729	0.934245	0.505482	3044893	1632368	1279059	2248038	2251554	1362066	2929602	2249424	1720984
P08962	CD63	CD63 antigen	6	6	6	6	6	5	5	4	4	2.21284e+06	1.48946e+06	1.88178e+06	-0.494271	-0.874392	0.380121	0.295629	0.107557	0.0258324	1821411	2212839	4628719	1612574	1489461	1260711	1881784	1809107	1960710
Q92626	PXDN	Peroxidasin homolog	60	58	58	59	59	60	60	60	57	1.42861e+06	2.13247e+06	2312197	0.662611	0.549568	0.113043	0.0205717	0.0209652	0.506504	1786577	1428612	1354843	2132467	2047293	2483544	2838222	2312197	2090022
P20962	PTMS	Parathymosin	4	4	4	4	4	4	4	4	4	1.35039e+06	2.96375e+06	2.48352e+06	0.757512	0.454741	0.302771	0.0102506	0.505823	0.652883	1655468	1350392	1274899	2963747	2977352	831491	2483521	2710499	2045697
P04083	ANXA1	Annexin A1	21	21	18	20	17	19	19	20	18	2.14064e+06	2201933	1.92656e+06	-0.146922	0.0633036	-0.210226	0.493503	0.757198	0.0522612	1605309	2140636	2487636	2211546	2002428	2201933	1696819	1926578	1926558
P00558	PGK1	Phosphoglycerate kinase 1	20	23	21	21	20	22	19	22	21	1.78857e+06	2.50007e+06	1.94602e+06	0.232752	0.507072	-0.27432	0.528136	0.139079	0.393238	1209274	2069535	1788571	1913705	2500069	2685395	1438910	2593699	1946016
P08238	HSP90AB1	Heat shock protein HSP 90-beta	20	20	19	20	20	20	20	18	18	2.21046e+06	2.12097e+06	1.78451e+06	-0.121342	-0.072422	-0.0489197	0.705806	0.865875	0.870989	2709209	2210459	1366380	2507016	2120973	1323734	2017143	1766276	1784509
P04075	ALDOA	Fructose-bisphosphate aldolase A	23	23	23	23	22	21	21	21	22	1.84585e+06	1.85646e+06	2.29812e+06	0.123704	0.20259	-0.0788854	0.827241	0.673039	0.831136	1026187	1845854	2832621	1856463	2430285	1812281	1227875	2298120	2459245
O00560	SDCBP	Syntenin-1	10	10	10	10	9	9	10	10	8	2.44897e+06	1.38007e+06	1.4378e+06	-1.03528	-1.28345	0.24817	0.023735	0.0234049	0.330978	2423317	2448966	4417295	1380071	1457077	903846	1553239	1437801	1363518
Q15599	SLC9A3R2	Na(+)/H(+) exchange regulatory cofactor NHE-RF2	5	4	5	4	5	1	5	3	3	1.25228e+06	1.47601e+06	1.42955e+06	0.924363	0.892102	0.0322609	0.161615	0.376917	0.974062	1285182	628772	1252284	786563	1476008	5571682	1429554	1418117	3412168
P36955	SERPINF1	Pigment epithelium-derived factor	14	14	14	14	14	14	14	13	14	1.20364e+06	2.1769e+06	2.23508e+06	0.583691	0.868246	-0.284555	0.161791	0.0272571	0.408346	1059325	1203635	1713650	2176898	2907919	2099568	2235085	2451360	1342366
P22105	TNXB	Tenascin-X	146	139	129	148	146	148	146	141	136	651370	2.58037e+06	2224522	1.76275	2.31574	-0.552996	0.0247644	0.0112333	0.177297	959234	651370	328292	2580367	2349200	4175774	2430886	2224522	1482287
Q14112	NID2	Nidogen-2	46	46	42	45	46	45	47	46	40	1.7165e+06	2.08177e+06	2696951	0.442439	0.348621	0.093818	0.535234	0.493707	0.883667	1971672	1716505	854068	2301371	2081771	1245630	2915576	2696951	922438
A5YKK6	CNOT1	CCR4-NOT transcription complex subunit 1	18	17	9	16	9	11	10	10	2	1.37566e+06	1.38883e+06	1.41658e+06	0.737258	0.0813777	0.655881	0.348021	0.719473	0.412486	1375661	1395126	1186015	1388825	1099371	1765690	1416582	1305685	5700924
A1L4H1	SSC5D	Soluble scavenger receptor cysteine-rich domain-containing protein SSC5D	28	27	26	27	27	28	28	26	25	1.53635e+06	1.84322e+06	2260376	0.501628	0.346427	0.155202	0.18861	0.0747178	0.631284	1656550	1536345	1237282	1843215	2038553	1722338	2796527	2260376	1413766
P60033	CD81	CD81 antigen	5	5	5	4	4	5	4	5	5	1.8676e+06	1.38766e+06	1.68675e+06	-0.332952	-0.683187	0.350235	0.418565	0.130132	0.0644651	1586617	1867603	3524030	1387664	1475875	1231637	1686751	1536262	2016479
Q8IX30	SCUBE3	Signal peptide, CUB and EGF-like domain-containing protein 3	46	44	40	40	42	40	42	38	38	1.73723e+06	1.62931e+06	1.76181e+06	-0.106639	-0.14515	0.0385113	0.764977	0.686531	0.775079	2858629	1336582	1737228	1629310	1565758	1923969	1761810	1565324	1928158
P26447	S100A4	Protein S100-A4	7	7	7	7	7	6	7	7	7	1.79581e+06	1690636	1.81345e+06	0.299956	-0.109445	0.409401	0.544807	0.83947	0.32033	957556	1795815	2509450	1690636	2018090	1007338	1684411	2635960	1813446
Q9BQE3	TUBA1C	Tubulin alpha-1C chain	19	19	17	19	18	17	17	18	16	1.74654e+06	1.95431e+06	1.77647e+06	-0.0565287	0.100248	-0.156776	0.672718	0.460685	0.186243	1746543	2004688	1569589	1954310	1722944	2010389	1787633	1538594	1776475
P10599	TXN	Thioredoxin	5	6	6	6	5	6	4	5	5	1941023	1595243	2416189	0.301047	-0.143362	0.444409	0.684113	0.818433	0.379409	743116	1941023	2660035	1090169	1637514	1595243	1099259	2416189	2701569
P06748	NPM1	Nucleophosmin	9	9	9	9	9	8	9	9	8	1.48871e+06	2082192	1.86407e+06	0.0984643	0.0260315	0.0724328	0.798964	0.961014	0.858171	2573642	1488709	1145154	2082192	2206071	1008301	1921778	1864068	1503069
Q6UXH9	PAMR1	Inactive serine protease PAMR1	22	21	19	21	18	21	20	20	19	2.32464e+06	1.46163e+06	1236649	-0.804265	-0.467848	-0.336417	0.0690831	0.316469	0.254719	3183622	2324645	1470527	1461632	1255747	2241308	1339332	1236649	1233935
P24043	LAMA2	Laminin subunit alpha-2	135	132	133	136	138	134	139	139	122	1.02654e+06	1.99364e+06	2.1585e+06	0.733992	0.768023	-0.0340303	0.115225	0.0230714	0.914253	996512	1026539	1577048	1973257	2025186	1993642	2618870	2158503	1313098
P13987	CD59	CD59 glycoprotein	3	3	3	3	3	3	3	3	3	2.01501e+06	1.6128e+06	1.75672e+06	-0.11523	-0.31604	0.20081	0.422804	0.157748	0.283275	2088646	2015011	1640435	1764665	1612800	1257320	1756716	1616841	1912800
P13667	PDIA4	Protein disulfide-isomerase A4	38	39	37	38	37	36	39	38	35	1.4135e+06	2.2341e+06	1897842	0.424158	0.387908	0.0362504	0.202118	0.385268	0.920838	1831974	1413503	1021923	2234104	2269296	1169379	2154465	1897842	1563462
P01031	C5	Complement C5	8	7	9	9	9	11	11	10	11	77124.2	491937	1.09741e+06	4.0603	3.24405	0.816247	0.0360331	0.0679347	0.633475	77124.2	56040	259416	491938	418572	4630984	1097406	601928	7881079
P55072	VCP	Transitional endoplasmic reticulum ATPase	42	43	37	42	42	40	41	43	37	1.82609e+06	2.0448e+06	1.97274e+06	0.249167	0.17591	0.0732568	0.647072	0.756465	0.886662	1826091	2019668	860105	2214437	2044805	1009954	1972741	2381053	1133796
Q01082	SPTBN1	Spectrin beta chain, non-erythrocytic 1	122	121	114	117	118	111	112	109	104	2064048	1.57488e+06	1.29179e+06	-0.665882	-0.437824	-0.228058	0.0121261	0.0403707	0.134677	1921031	2064048	2549010	1768412	1460162	1574877	1266756	1291793	1546637
P53621	COPA	Coatomer subunit alpha	54	53	42	54	47	44	47	46	30	2.2429e+06	1.61332e+06	1.49304e+06	-0.536089	-0.314269	-0.22182	0.0569132	0.167238	0.212616	2242899	2340143	1635076	1851326	1494768	1613318	1493038	1571507	1199683
P59998	ARPC4	Actin-related protein 2/3 complex subunit 4	7	7	7	7	7	7	7	6	5	1.80024e+06	1685240	1.58031e+06	-0.253044	-0.14861	-0.104434	0.327288	0.581881	0.520623	1444311	1800238	2407570	1922489	1685240	1418522	1397536	1580308	1674726
Q15238	PSG5	Pregnancy-specific beta-1-glycoprotein 5	5	6	7	7	7	6	7	7	7	521561	1.63557e+06	2.27385e+06	2.05779	1.54948	0.508304	0.0054186	0.00958358	0.16977	489872	521561	906948	1635567	2288851	1552406	2273846	3588350	2049649
P49747	COMP	Cartilage oligomeric matrix protein	25	23	22	26	25	27	26	24	25	303774	944614	1898512	2.94332	2.62971	0.313605	0.00192064	0.0444667	0.7557	338372	303774	200561	900801	944614	5743463	1898512	1503425	3286818
Q12765	SCRN1	Secernin-1	10	10	9	9	10	10	10	10	8	1.35342e+06	1891122	1.82529e+06	0.418596	0.382762	0.0358346	0.336669	0.255812	0.921302	1006242	1787798	1353423	1891122	2028193	1407000	1245376	2557709	1825295
Q96AY3	FKBP10	Peptidyl-prolyl cis-trans isomerase FKBP10	28	26	28	28	27	28	28	29	27	1.40162e+06	1.57338e+06	1.26648e+06	0.0229467	0.230327	-0.20738	0.953561	0.451532	0.586595	1232973	1401619	2015592	1572684	1573380	2272569	1230388	1266481	2344596
Q12931	TRAP1	Heat shock protein 75 kDa, mitochondrial	9	10	5	8	11	9	8	5	7	1.47566e+06	1613160	1.61745e+06	0.247133	0.160467	0.0866655	0.403595	0.530274	0.666291	1919751	1475659	1153483	1613160	1498246	1887548	1542100	1617450	2190189
P25789	PSMA4	Proteasome subunit alpha type-4	11	10	10	11	10	10	10	10	10	1.62489e+06	1.61202e+06	1438307	0.0650317	0.00625865	0.058773	0.80647	0.898859	0.823687	1530570	1624885	1672044	1669670	1612019	1565218	1438307	1400184	2363831
P07858	CTSB	Cathepsin B	13	13	13	12	13	13	12	13	10	2496825	1.08351e+06	978376	-1.61114	-1.38451	-0.226632	0.0265294	0.0344542	0.542162	1735185	2496825	4352197	1083510	1265587	772642	605651	1116107	978376
P63104	YWHAZ	14-3-3 protein zeta/delta	11	12	11	10	11	10	11	12	10	1.67291e+06	1.22844e+06	2.08091e+06	0.110968	-0.276375	0.387343	0.869486	0.634287	0.401429	805441	1672907	2717262	1228440	1585722	1057947	989764	2239063	2080907
P07711	CTSL	Procathepsin L	10	10	10	10	9	8	9	10	8	2.23804e+06	1.04401e+06	948342	-1.27032	-1.4816	0.211283	0.0408932	0.0486631	0.624847	1647730	2238036	4119831	1044008	1227214	544486	874279	1305580	948342
P20618	PSMB1	Proteasome subunit beta type-1	9	9	8	8	9	9	8	8	9	1.46608e+06	1.60782e+06	1.25162e+06	0.057141	0.119057	-0.0619157	0.857422	0.0463583	0.846444	1425363	1466076	1498733	1607818	1514399	1647586	1251615	1225726	2299035
P55001	MFAP2	Microfibrillar-associated protein 2	4	4	4	4	4	3	4	4	4	1387359	1.4222e+06	1.67461e+06	0.299956	0.0716966	0.228259	0.027197	0.500448	0.0742408	1509154	1295345	1387359	1368380	1422202	1617664	1621105	1674613	1864102
P07686	HEXB	Beta-hexosaminidase subunit beta	19	20	19	19	18	19	19	20	18	2.02495e+06	1.14474e+06	1.0696e+06	-1.21387	-1.13797	-0.0759029	0.00922813	0.0143488	0.648386	2024951	2006939	3340889	1144745	1221343	911117	915159	1111363	1069599
P07814	EPRS1	Bifunctional glutamate/proline--tRNA ligase	57	55	50	56	53	51	50	49	43	1.61173e+06	1.66203e+06	1.39098e+06	-0.132221	0.0530554	-0.185276	0.643592	0.847492	0.174409	1611727	2011271	1112218	1662025	1446192	1674954	1390984	1560786	1261478
O43854	EDIL3	EGF-like repeat and discoidin I-like domain-containing protein 3	25	24	23	8	8	17	7	2	11	4.54862e+06	17347.7	17072.9	-7.5809	-6.7723	-0.808592	0.000247472	0.00686871	0.60784	4548624	4697208	4023037	15099.8	17347.7	251223	17072.9	13500.3	53136.6
P31947	SFN	14-3-3 protein sigma	2	3	3	1	2	3	3	3	2	716821	1.31305e+06	2.05026e+06	0.853163	0.651061	0.202102	0.191504	0.302978	0.664732	699888	716821	1819613	1152941	1313046	2335062	1162316	2258232	2050259
Q13162	PRDX4	Peroxiredoxin-4	13	13	13	14	14	13	13	12	12	1.38374e+06	1.7892e+06	1.44418e+06	0.128503	0.399286	-0.270783	0.564186	0.171967	0.291195	1040503	1383739	1490754	1789203	2052472	1340782	1193633	1626523	1444183
Q8NEB9	PIK3C3	Phosphatidylinositol 3-kinase catalytic subunit type 3	3	3	1	2	1	2	1	1	1	1.73127e+06	1.50371e+06	1.2739e+06	-0.00131353	-0.133228	0.131915	0.997342	0.784224	0.746825	940545	1731266	1881779	1813830	1503711	851597	1273900	1900400	1262250
Q00888	PSG4	Pregnancy-specific beta-1-glycoprotein 4	10	10	9	11	11	11	11	11	9	503284	1.84335e+06	1.89702e+06	1.88514	1.79892	0.0862147	0.000830853	0.000378399	0.55121	451460	503284	658332	1815199	1883365	1843354	2329127	1897019	1706328
P25788	PSMA3	Proteasome subunit alpha type-3	12	12	12	12	12	12	11	12	11	1.34384e+06	1.41029e+06	1.21051e+06	0.101905	0.0629228	0.0389818	0.776229	0.429648	0.914162	1311521	1414683	1343841	1532870	1314600	1410289	1210513	1105041	2303897
O75369	FLNB	Filamin-B	109	108	108	108	105	103	103	100	98	1.58573e+06	1355423	1151061	-0.441617	-0.286369	-0.155248	0.134278	0.201688	0.374374	1363006	1585728	2099135	1431465	1289123	1355423	1056071	1151061	1489895
P02749	APOH	Beta-2-glycoprotein 1	3	2	3	3	2	3	3	3	3	307686	990687	1.332e+06	2.90291	2.25084	0.652075	0.0213104	0.0411671	0.515853	147669	307686	392777	672924	990687	2886367	1143149	1332001	4903764
P07384	CAPN1	Calpain-1 catalytic subunit	22	22	22	22	23	21	22	22	22	1.26925e+06	1489349	1.3891e+06	-0.027022	0.208338	-0.23536	0.909508	0.367243	0.125867	1090336	1269249	1731221	1489349	1678904	1477695	1134612	1437062	1389099
Q9Y6C2	EMILIN1	EMILIN-1	39	38	36	37	38	34	36	37	31	1.39389e+06	1.57052e+06	1.41244e+06	0.109531	0.221347	-0.111816	0.716936	0.451255	0.46415	1663722	1393889	915712	1356009	1570516	1580009	1581792	1412442	1193617
P04792	HSPB1	Heat shock protein beta-1	11	11	11	11	11	11	11	11	9	1.61895e+06	1.39736e+06	1.0964e+06	-0.641841	-0.181841	-0.46	0.00781231	0.446242	0.115335	1528549	1816501	1618954	1888783	1397362	1166917	916793	1096398	1177252
P27658	COL8A1	Collagen alpha-1(VIII) chain	29	26	24	32	29	29	31	28	26	526077	1.70007e+06	1.94266e+06	1.93873	1.73245	0.206284	0.000242753	4.92729e-05	0.187797	560889	526077	454286	1700068	1750857	1652333	2298084	1942658	1691785
P60900	PSMA6	Proteasome subunit alpha type-6	17	16	16	17	17	17	15	16	15	1.35237e+06	1.37179e+06	1.20369e+06	0.0628929	0.0336787	0.0292142	0.810873	0.400528	0.911128	1352369	1383293	1298986	1418644	1339271	1371789	1203686	1167721	1970423
P61160	ACTR2	Actin-related protein 2	16	15	16	15	15	15	16	15	15	1.50443e+06	1.39693e+06	1.26609e+06	-0.173592	-0.0345039	-0.139088	0.457017	0.890571	0.300615	1103492	1504431	1807183	1614878	1396930	1237853	1266094	1229397	1343433
P07195	LDHB	L-lactate dehydrogenase B chain	13	13	12	13	13	11	13	13	10	973564	1.79607e+06	1.21482e+06	0.383163	0.688981	-0.305817	0.263458	0.113261	0.488756	874346	1227618	973564	1796066	2241527	1087567	1214820	1863540	1023980
Q06033	ITIH3	Inter-alpha-trypsin inhibitor heavy chain H3	3	3	3	4	4	4	4	3	4	97224	548630	1.70143e+06	4.5601	3.32855	1.23155	0.000913717	0.0185299	0.287081	84259	97224	101679	492426	548630	3125937	1701430	1435985	4475420
P06753	TPM3	Tropomyosin alpha-3 chain	7	6	6	7	7	6	6	6	6	1.38387e+06	1.71813e+06	1.23239e+06	0.00777499	0.172042	-0.164267	0.977159	0.737255	0.71148	1383866	875549	1530276	1956096	1718128	788983	1232393	1330167	1149504
P49720	PSMB3	Proteasome subunit beta type-3	7	7	7	6	6	6	7	7	5	1.17329e+06	1.23822e+06	1.16426e+06	0.224785	-0.00641251	0.231198	0.606639	0.936831	0.596073	1173286	1317254	1168183	1132001	1271008	1238220	1006872	1164255	2457893
P13639	EEF2	Elongation factor 2	41	41	40	42	41	42	40	38	36	1.36547e+06	1.48107e+06	1.14179e+06	-0.292531	0.130303	-0.422834	0.0424168	0.476693	0.0557815	1365466	1475216	1221996	1759519	1481067	1238549	1141785	1157446	1013769
P08476	INHBA	Inhibin beta A chain	20	19	20	20	21	20	20	19	17	1.15341e+06	1.59088e+06	1.50797e+06	0.415356	0.434174	-0.0188179	0.132255	0.170985	0.944128	1153415	839478	1196520	1676411	1590879	1071507	1507965	1594836	1142645
P35442	THBS2	Thrombospondin-2	32	31	30	31	31	31	31	31	31	1.07936e+06	1.0973e+06	1.30979e+06	0.429204	0.4809	-0.0516961	0.294851	0.376263	0.905514	1079357	1392628	667426	1097305	1065092	2333377	1309792	1111475	1682331
Q07092	COL16A1	Collagen alpha-1(XVI) chain	29	26	22	32	30	29	31	30	25	756024	1.52921e+06	1.65432e+06	1.36014	1.22178	0.138358	0.00817312	0.00513554	0.495384	765202	756024	486989	1442394	1529210	1620526	2101129	1654322	1371147
P48745	CCN3	CCN family member 3	18	18	19	15	16	13	14	14	16	2.01458e+06	526363	375739	-2.54422	-2.39357	-0.150655	0.0161963	0.00680484	0.763682	2014585	1827879	4864962	420816	557478	526363	291469	375739	824273
P07951	TPM2	Tropomyosin beta chain	10	10	10	10	10	10	10	10	8	1.09541e+06	1.72606e+06	1.29496e+06	0.187915	0.34385	-0.155935	0.255965	0.434654	0.70458	1298486	1095407	965089	1934444	1726056	840422	1155054	1356518	1294961
P08621	SNRNP70	U1 small nuclear ribonucleoprotein 70 kDa	14	13	13	14	13	12	12	13	11	1.25255e+06	1.50318e+06	1.29455e+06	0.132728	0.215085	-0.0823568	0.768405	0.644889	0.747909	1765671	1252546	696496	1503182	1539293	1041190	1294547	1041304	1505885
P11142	HSPA8	Heat shock cognate 71 kDa protein	34	33	33	34	32	31	30	29	30	1764761	1096220	982596	-0.708966	-0.606004	-0.102962	0.0137833	0.00901665	0.484584	1764761	1433231	1868287	1178201	1096220	1037654	909920	982596	1210062
O15230	LAMA5	Laminin subunit alpha-5	116	116	116	113	110	107	114	108	98	1.79754e+06	948648	946223	-1.2427	-1.06155	-0.18115	0.0205439	0.00291103	0.569427	1707181	1797539	2449919	951010	948648	916532	1078236	946223	556078
P28066	PSMA5	Proteasome subunit alpha type-5	10	8	7	8	8	9	8	9	9	1.22893e+06	1.25102e+06	1.11496e+06	0.140124	0.121562	0.0185623	0.574393	0.380862	0.928446	1271055	969618	1228927	1267888	1229491	1251025	1114960	1098244	1655304
P02787	TF	Serotransferrin	1	1	1	1	1	2	2	1	2	60908.8	463824	877126	4.29521	3.49674	0.798468	0.0121672	0.0345094	0.578792	48584.8	60908.8	144071	389423	463824	3395096	753450	877126	4882016
P22626	HNRNPA2B1	Heterogeneous nuclear ribonucleoproteins A2/B1	20	19	19	20	19	17	20	18	18	1.42451e+06	1.03847e+06	1.06462e+06	-0.544814	-0.610407	0.0655931	0.258877	0.171753	0.870035	1093480	1424508	2166800	1038466	1252378	729313	706945	1444434	1064622
Q15084	PDIA6	Protein disulfide-isomerase A6	12	12	11	12	11	11	12	12	12	1.1867e+06	1.30978e+06	982137	-0.474939	-0.205204	-0.269735	0.098718	0.525715	0.266632	1186648	1186705	1856881	1436287	1309779	907176	935645	982137	1059871
P16070	CD44	CD44 antigen	10	10	9	10	10	7	10	9	9	1.53738e+06	1.00529e+06	1.21612e+06	-0.312532	-0.68692	0.374388	0.0234086	0.0163594	0.0949245	1537384	1353285	1546118	1043927	1005291	734686	1261183	1216117	1095006
P17931	LGALS3	Galectin-3	10	9	11	10	9	9	9	10	9	1.29704e+06	1.27369e+06	1.09162e+06	-0.140858	-0.0182521	-0.122606	0.633577	0.945047	0.520555	906749	1297045	1563198	1273686	1306969	1063274	940238	1336407	1091623
Q9BXJ4	C1QTNF3	Complement C1q tumor necrosis factor-related protein 3	4	4	4	4	4	4	4	4	4	354300	805635	1.3419e+06	2.11526	1.98122	0.134043	0.00520291	0.0577522	0.875506	354300	391250	257888	805635	764614	3571888	1341902	986532	2196336
P61221	ABCE1	ATP-binding cassette sub-family E member 1	17	18	16	18	17	16	16	13	10	1.27774e+06	1.19525e+06	1.11062e+06	-0.12842	-0.00265376	-0.125766	0.536258	0.989823	0.426491	1359639	1277743	940162	1322446	1195248	1027630	1185842	949518	1110618
P49721	PSMB2	Proteasome subunit beta type-2	8	8	7	8	7	7	8	7	7	1.07857e+06	1130194	995338	0.114605	-0.0479577	0.162563	0.725405	0.693799	0.619118	1025048	1078574	1244198	1130194	1138251	967793	995338	971496	1805387
O15145	ARPC3	Actin-related protein 2/3 complex subunit 3	7	6	6	7	7	6	6	7	6	1.21419e+06	1.11559e+06	971918	-0.323207	-0.313797	-0.00941022	0.287879	0.344964	0.962446	994190	1214190	1775465	1200321	1115594	833447	971918	955293	1178738
Q8IUX7	AEBP1	Adipocyte enhancer-binding protein 1	39	37	31	36	35	36	36	35	31	932130	1.10823e+06	1.03505e+06	0.356064	0.66281	-0.306746	0.637335	0.416808	0.467339	1678953	932130	347409	1108227	983480	1979426	1368997	1035053	804543
Q07954	LRP1	Prolow-density lipoprotein receptor-related protein 1	134	136	136	139	138	133	138	134	129	855755	1.20126e+06	1.28636e+06	0.516858	0.42757	0.0892887	0.0799913	0.130581	0.282705	697016	855755	1170791	1108770	1201257	1275640	1286360	1200862	1324298
Q14766	LTBP1	Latent-transforming growth factor beta-binding protein 1	45	46	41	45	44	44	46	41	38	1.2987e+06	877087	950224	-0.457532	-0.511892	0.0543601	0.0514407	0.0650157	0.736673	1671266	1298704	1173087	867925	877087	1153656	1093171	946628	950224
Q02809	PLOD1	Procollagen-lysine,2-oxoglutarate 5-dioxygenase 1	26	25	21	25	23	25	25	23	22	905110	1.24928e+06	995154	0.238151	0.589534	-0.351383	0.156572	0.013572	0.0968275	905110	969279	807264	1225058	1249284	1576704	1227076	995154	951646
Q9NR99	MXRA5	Matrix-remodeling-associated protein 5	73	70	64	72	73	72	73	71	68	663242	1.14656e+06	1.18733e+06	1.0599	1.39671	-0.336809	0.0622747	0.0569993	0.410686	780037	663242	319439	1124545	1146564	2339660	1288062	979152	1187334
P02649	APOE	Apolipoprotein E	20	18	19	14	14	15	13	11	15	2.20431e+06	381216	496362	-1.58346	-1.98844	0.40498	0.0608596	0.0290964	0.613364	2204313	1261235	2494802	381216	300814	968047	496362	394928	1314569
P31949	S100A11	Protein S100-A11	4	3	3	4	3	3	3	4	3	623231	1.00345e+06	1.40694e+06	1.30569	0.370542	0.935153	0.0141757	0.501557	0.146916	530333	623231	849954	1325801	1003452	456300	1406938	2262457	1333206
P23528	CFL1	Cofilin-1	11	11	11	11	11	10	11	11	9	959753	1.16882e+06	1.04615e+06	0.16717	0.221773	-0.0546029	0.451909	0.363176	0.746904	959753	1224113	802949	1168824	1313469	974496	1046154	1256749	1015765
O94985	CLSTN1	Calsyntenin-1	27	26	27	26	26	25	27	26	25	768014	993038	1068107	0.267694	0.0442632	0.223431	0.535409	0.931075	0.581956	768014	742746	1569618	993038	1473115	671081	1068107	1482364	986703
P35579	MYH9	Myosin-9	113	109	100	112	112	106	110	105	102	1.06995e+06	1.18009e+06	1.11258e+06	0.397236	0.396808	0.000427882	0.319673	0.291561	0.997765	1121920	1069949	560397	1077438	1207446	1180087	1376862	1003084	1112585
O95445	APOM	Apolipoprotein M	3	4	3	4	4	4	4	4	4	74586.3	254330	638509	3.69934	2.91583	0.783509	0.0359507	0.0856682	0.674106	59367.6	74586.3	93936.8	254330	215160	3266959	638509	305669	4671575
P04216	THY1	Thy-1 membrane glycoprotein	3	3	3	3	3	3	3	3	3	1.04661e+06	1022770	1.09998e+06	0.215053	0.066693	0.14836	0.222101	0.676042	0.304716	1046608	1100694	841648	1159992	1022770	938811	1298799	1061373	1099977
Q15717	ELAVL1	ELAV-like protein 1	8	8	6	6	5	7	5	5	6	1.25654e+06	993627	849223	-0.417976	-0.380102	-0.0378749	0.192494	0.0192628	0.900455	1256543	1266464	1221647	839908	1056805	993627	719217	849223	1334640
P43652	AFM	Afamin	3	2	3	3	3	4	3	4	4	113866	346230	755849	3.70648	2.67697	1.02951	0.0264288	0.0721928	0.502369	51959.3	113866	151549	275695	346230	2456740	549134	755849	4806001
Q6UXB8	PI16	Peptidase inhibitor 16	9	8	8	9	9	10	10	10	10	302585	555676	1.49652e+06	2.34333	1.66007	0.683262	0.0304865	0.192128	0.543829	137917	302585	490384	384933	555676	3019837	758428	1496524	2356351
O60568	PLOD3	Multifunctional procollagen lysine hydroxylase and glycosyltransferase LH3	26	26	26	26	26	26	25	25	25	878742	1.03367e+06	1.05008e+06	0.209731	0.203328	0.00640361	0.343778	0.384882	0.959413	793891	878742	1212206	1033668	1002091	1246046	1050080	1039677	1198077
Q9HDC9	APMAP	Adipocyte plasma membrane-associated protein	7	6	4	6	6	4	6	5	3	701640	1.00977e+06	1.21886e+06	0.569213	0.272401	0.296812	0.168439	0.490463	0.146347	1304271	701640	625640	1009774	841208	1187633	1364501	1218861	1124422
Q9NWT1	PAK1IP1	p21-activated protein kinase-interacting protein 1	3	3	3	2	2	2	2	2	1	777942	867223	908874	0.625992	0.0821788	0.543813	0.292854	0.710997	0.322082	777942	641081	1027920	781785	897049	867223	865727	908874	2394761
P24821	TNC	Tenascin	63	61	52	54	53	50	50	47	38	1990040	765404	577259	-1.45561	-1.1114	-0.344213	0.0520083	0.106058	0.0804422	2500895	1990040	766235	795959	765404	620646	635527	577259	503808
P10643	C7	Complement component C7	3	2	2	4	4	4	4	4	4	28661.1	278502	506596	4.79391	4.13348	0.660427	0.0143335	0.0286607	0.70278	28661.1	25515	57673.5	261433	278502	3131687	506596	404464	4393910
Q9UKZ9	PCOLCE2	Procollagen C-endopeptidase enhancer 2	14	13	13	14	13	13	13	13	13	923735	948532	916679	-0.152672	-0.0558173	-0.0968552	0.675021	0.89288	0.651191	1611691	923735	734927	948532	803877	1277685	916679	970000	895793
Q06830	PRDX1	Peroxiredoxin-1	12	12	12	12	12	12	12	12	12	995199	976168	1.09267e+06	0.37538	0.246397	0.128983	0.370879	0.496795	0.601431	549590	995199	1102337	897507	1148732	976168	860768	1399233	1092668
P05387	RPLP2	60S acidic ribosomal protein P2	5	5	3	5	4	4	5	5	5	729836	1.17342e+06	1.08691e+06	0.362246	0.229079	0.133167	0.373381	0.696918	0.81114	1194621	626400	729836	1478830	1173416	506776	1086911	1356007	787032
P78509	RELN	Reelin	51	37	23	67	65	64	67	65	56	96463	1.17962e+06	1.73131e+06	3.96304	3.53341	0.429631	0.000664308	0.000461802	0.167215	158023	96463	71991.6	1179619	1122791	1286200	2075009	1731312	1158642
P68371	TUBB4B	Tubulin beta-4B chain	20	19	18	20	18	20	19	17	17	1.14633e+06	1.10773e+06	933388	-0.247983	-0.0241095	-0.223874	0.319793	0.921697	0.256866	1210659	1146327	795981	1107728	848470	1117869	933388	749456	942918
Q9H299	SH3BGRL3	SH3 domain-binding glutamic acid-rich-like protein 3	4	4	4	4	4	4	4	4	4	815116	862369	1.39824e+06	0.491083	0.0538457	0.437237	0.517769	0.921357	0.41172	424837	815116	1435131	745178	864983	862369	583812	1398242	1690321
Q92804	TAF15	TATA-binding protein-associated factor 2N	13	12	11	12	10	8	9	9	9	1533914	1.03521e+06	438344	-1.56075	-1.2204	-0.34035	0.0146747	0.16249	0.693198	1439106	1700232	1533914	1148239	1035209	249580	438344	877405	380092
Q14204	DYNC1H1	Cytoplasmic dynein 1 heavy chain 1	154	151	137	146	145	137	142	139	108	1.1116e+06	879617	900768	-0.371559	-0.297551	-0.0740077	0.270692	0.314995	0.695878	1111602	1473518	816795	997714	821113	879617	992017	900768	691408
Q9UL46	PSME2	Proteasome activator complex subunit 2	8	8	8	8	8	7	8	8	6	872548	1.06507e+06	1.03363e+06	0.0738926	0.227708	-0.153815	0.790965	0.172451	0.566685	778732	1022725	872548	936562	1118568	1065068	1156407	1033633	677939
P09651	HNRNPA1	Heterogeneous nuclear ribonucleoprotein A1	15	15	14	14	13	13	14	14	10	1.05132e+06	1.05116e+06	715734	-0.357719	-0.465937	0.108218	0.367225	0.365324	0.848462	1051325	931770	1354864	1089800	1051163	439684	715734	1323109	666102
Q00610	CLTC	Clathrin heavy chain 1	61	58	51	60	56	54	58	56	44	986271	979800	898621	-0.113265	0.0501512	-0.163417	0.712014	0.844541	0.410085	986271	1241697	713502	979800	924949	1070145	1070534	898621	717696
Q05682	CALD1	Caldesmon	26	28	30	28	28	29	30	29	26	637902	1.28602e+06	1070114	0.636405	0.739701	-0.103296	0.0225747	0.0399409	0.695905	637902	593768	792882	1304860	1286023	833263	886465	1070114	1189100
P28070	PSMB4	Proteasome subunit beta type-4	7	7	7	7	7	7	7	7	6	926003	922781	775582	-0.00158882	-0.0200787	0.0184898	0.995537	0.259155	0.94804	926003	921487	951789	923470	914089	922781	775582	773900	1348638
Q93063	EXT2	Exostosin-2	20	21	23	22	22	22	22	20	22	642596	949370	1.09652e+06	0.565792	0.354294	0.211498	0.195573	0.367686	0.160478	642596	526354	1169799	949370	884054	984855	1096522	943482	1240332
P25787	PSMA2	Proteasome subunit alpha type-2	9	8	7	8	9	9	9	7	6	912000	924347	786168	0.0839183	0.0694313	0.0144869	0.826551	0.454519	0.968983	912000	955985	792807	924347	905869	953709	786168	692000	1512786
P07602	PSAP	Prosaposin	23	25	23	23	22	18	20	21	16	1.38776e+06	794306	556768	-1.40804	-1.09024	-0.317802	0.000328105	0.0199716	0.298933	1387759	1362961	1762767	794306	889889	488752	556768	583840	548833
Q15293	RCN1	Reticulocalbin-1	12	12	12	11	12	12	11	12	11	745600	902834	1.09529e+06	0.767134	0.586416	0.180717	0.171423	0.15685	0.659687	423101	745600	828477	831811	902834	1178107	713223	1095294	1649168
Q99436	PSMB7	Proteasome subunit beta type-7	7	6	6	6	7	6	7	7	5	872491	911942	827523	0.109637	-0.0125256	0.122163	0.703001	0.880066	0.678598	852012	872491	927841	925084	911942	796564	827523	762796	1372474
P60903	S100A10	Protein S100-A10	2	2	2	2	2	2	2	2	2	771944	1.02078e+06	1.07145e+06	0.460155	0.306899	0.153256	0.215739	0.404502	0.683725	771944	908814	559489	1141841	1020777	637488	1290369	1071446	739143
P00747	PLG	Plasminogen	2	2	3	6	5	6	4	4	6	75082.6	450650	634074	3.75419	3.33662	0.417562	0.0111226	0.0181951	0.737618	60808.4	75082.6	104677	450650	435414	2511209	634074	572416	3234961
P05156	CFI	Complement factor I	9	7	8	6	8	10	6	5	2	278791	421046	594533	1.63168	0.849437	0.782239	0.215879	0.301214	0.540583	202336	278791	560717	352491	421046	1246626	398741	594533	3969890
Q16394	EXT1	Exostosin-1	24	22	23	23	23	23	24	23	21	595056	892674	1.07185e+06	0.637842	0.384084	0.253757	0.156746	0.316149	0.16667	595056	491187	1063125	892674	859166	900494	1071847	874537	1248838
Q06481	APLP2	Amyloid beta precursor like protein 2	22	19	19	22	21	19	22	21	19	693881	1.01351e+06	1.04608e+06	0.206578	-0.0714359	0.278014	0.683239	0.910939	0.644373	1314338	693881	563953	1013505	1104855	395905	1216523	1046082	621022
Q6EMK4	VASN	Vasorin	9	9	9	9	9	9	9	9	7	831833	704506	1.0755e+06	0.245711	-0.29994	0.545651	0.680497	0.534142	0.255852	514876	831833	1370487	546668	816832	704506	610916	1075499	1489091
P80303	NUCB2	Nucleobindin-2	23	21	22	23	22	21	23	19	20	608635	938565	881230	0.293677	0.294356	-0.000679016	0.435673	0.407704	0.996589	608635	604171	1159455	988773	938565	847305	881230	807472	1103496
O15144	ARPC2	Actin-related protein 2/3 complex subunit 2	18	18	17	19	17	17	17	14	15	877396	872468	815732	-0.0949955	-0.0348282	-0.0601673	0.707526	0.901538	0.667225	676435	877396	1182999	1005024	872468	744778	808214	815732	874063
Q9BXX0	EMILIN2	EMILIN-2	43	42	42	42	41	37	40	39	29	1577352	695206	570301	-1.58301	-1.15414	-0.428871	0.0322843	0.0152927	0.446189	1577352	1093894	1597064	695206	770323	466819	714670	570301	251430
Q13813	SPTAN1	Spectrin alpha chain, non-erythrocytic 1	141	140	128	135	137	132	128	120	121	1.03802e+06	789677	672263	-0.705412	-0.411583	-0.293829	0.0224823	0.0819162	0.0904501	909308	1038020	1332846	896867	789677	754785	576587	672263	748587
O75083	WDR1	WD repeat-containing protein 1	22	24	22	24	23	23	22	22	19	667487	1.03964e+06	756696	0.136516	0.530563	-0.394047	0.521422	0.0280755	0.0263074	667487	895590	629562	1035990	1039638	1053171	713052	926476	756696
P62873	GNB1	Guanine nucleotide-binding protein G(I)/G(S)/G(T) subunit beta-1	10	9	9	9	9	8	9	9	9	1.02731e+06	813140	876179	-0.017032	-0.230998	0.213966	0.946895	0.392222	0.194055	1027313	1058133	659983	813140	819589	665889	997395	792382	876179
P28074	PSMB5	Proteasome subunit beta type-5	8	8	8	8	8	8	8	8	8	760242	901065	721264	0.149916	0.181499	-0.0315832	0.661771	0.067574	0.925251	838525	760242	736416	918381	827412	901065	721264	669583	1327637
Q9NT68	TENM2	Teneurin-2	23	19	20	2	2	3	1	NaN	1	238022	135224	776465	-0.156044	0.0502701	-0.206314	0.967598	0.957709	0.958142	256191	132399	238022	135224	101033	656061	776465	1394.43	5390438
P63241	EIF5A	Eukaryotic translation initiation factor 5A-1	7	6	7	6	6	7	7	6	7	870440	780857	910175	-0.206331	-0.277095	0.0707633	0.631445	0.456108	0.795223	644572	870440	1385526	780857	840623	665597	576421	910175	964773
P50395	GDI2	Rab GDP dissociation inhibitor beta	24	24	24	25	24	23	23	24	22	747634	884704	834945	0.175792	0.208441	-0.0326494	0.711672	0.670416	0.920129	464781	747634	1194849	884704	1117925	647561	663030	1080973	834945
P35443	THBS4	Thrombospondin-4	8	5	7	12	9	12	10	9	12	53110.3	269282	548387	3.96282	3.27697	0.685848	0.0134258	0.0518048	0.665439	53110.3	43887.3	81994.2	269282	230815	2800442	548387	426498	3097964
O60687	SRPX2	Sushi repeat-containing protein SRPX2	15	15	13	15	15	15	15	15	12	908111	1.02393e+06	862581	0.0826149	0.62984	-0.547225	0.896113	0.26881	0.178032	962551	908111	337464	1053893	1023934	1012802	915252	862581	443669
P61158	ACTR3	Actin-related protein 3	23	23	23	23	23	20	23	21	21	862797	821540	773445	-0.170953	-0.0562738	-0.114679	0.383353	0.800231	0.368043	711172	862797	1081408	969706	821540	740941	773445	772184	778639
Q16555	DPYSL2	Dihydropyrimidinase-related protein 2	25	24	23	25	24	24	24	24	23	929589	929183	639864	-0.280858	0.132789	-0.413647	0.341445	0.491536	0.105241	666538	929589	973755	963704	929183	888058	580160	639864	906338
O14672	ADAM10	Disintegrin and metalloproteinase domain-containing protein 10	24	23	24	24	24	22	22	24	21	693506	707956	770181	-0.0474307	-0.325005	0.277574	0.915247	0.422209	0.296292	665737	693506	1424704	630910	749196	707956	683680	770181	1131873
P18669	PGAM1	Phosphoglycerate mutase 1	9	10	9	10	9	7	10	8	8	753572	831837	1.07945e+06	0.363714	0.158216	0.205498	0.589578	0.767887	0.659283	370075	753572	1140738	610187	870931	831837	506666	1079447	1239210
O60437	PPL	Periplakin	2	3	2	2	2	6	1	3	2	674346	1.01227e+06	790192	0.308878	0.489277	-0.180399	0.195457	0.0502309	0.482562	674346	599615	744527	1012275	1075821	764643	690841	1048260	790192
P28072	PSMB6	Proteasome subunit beta type-6	6	6	6	6	6	6	6	6	6	750279	819512	716208	0.238584	0.0930964	0.145487	0.473697	0.371082	0.652582	678084	750279	802851	829751	819512	728975	716208	712235	1315047
P00751	CFB	Complement factor B	25	25	25	24	25	23	25	24	22	816191	802551	662651	0.144813	0.519356	-0.374543	0.807372	0.36379	0.405418	354451	816191	973179	802551	1301551	793656	662651	1113922	515443
P61916	NPC2	NPC intracellular cholesterol transporter 2	7	6	7	7	6	6	6	7	7	821337	484838	894921	-0.206768	-0.803804	0.597036	0.733775	0.200199	0.17553	566613	821337	1762725	484838	711674	446898	545253	1093655	894921
O15143	ARPC1B	Actin-related protein 2/3 complex subunit 1B	14	14	14	14	14	14	14	14	14	787159	821091	757133	-0.0599117	0.0706463	-0.130558	0.759711	0.744362	0.274394	658064	787159	1008236	959208	821091	768048	745988	757133	816362
O14786	NRP1	Neuropilin-1	26	23	26	25	24	24	24	23	24	579390	801623	915704	0.344244	0.121355	0.222889	0.34659	0.731177	0.194268	579390	571655	1096604	670451	801623	869786	808503	915704	1003695
P47756	CAPZB	F-actin-capping protein subunit beta	11	10	10	11	11	11	11	11	10	676239	1.05435e+06	834062	0.250545	0.533461	-0.282916	0.19813	0.0547154	0.306598	693558	676239	604552	1054346	1112132	733230	834062	898532	637014
P00742	F10	Coagulation factor X	14	14	10	16	15	15	16	16	16	155776	1059899	1.17293e+06	2.75757	2.29882	0.458751	0.00212391	0.00752715	0.386739	259145	155776	144020	1059899	1234656	529298	1743724	1172930	879132
O95302	FKBP9	Peptidyl-prolyl cis-trans isomerase FKBP9	14	13	14	15	16	15	13	14	14	450867	914851	988075	0.88703	0.903318	-0.0162875	0.0622087	0.0330439	0.947149	382845	450867	715656	914851	1037129	851864	691568	988075	1143456
P53396	ACLY	ATP-citrate synthase	47	46	44	45	43	43	43	45	42	814132	752468	791172	-0.0331987	-0.0273794	-0.00581932	0.879637	0.893997	0.967685	644068	814132	979737	878387	752468	734237	683996	791172	885993
Q9ULV4	CORO1C	Coronin-1C	21	21	20	21	21	20	21	21	20	833572	921564	771823	0.207724	0.464748	-0.257024	0.626371	0.300612	0.260963	833572	868839	396659	1063152	921564	770705	899175	771823	637574
Q01995	TAGLN	Transgelin	19	19	19	18	18	18	18	19	19	742741	788472	844810	0.214086	0.182298	0.0317879	0.720553	0.683452	0.947888	425222	742741	1024352	618091	788472	969830	470042	844810	1271587
Q15149	PLEC	Plectin	246	243	233	238	235	228	229	223	207	974886	745130	603662	-0.791232	-0.489137	-0.302095	0.00458758	0.0303366	0.00917522	914377	1246483	974886	745130	683630	788819	603662	580846	611445
P62995	TRA2B	Transformer-2 protein homolog beta	3	3	2	3	2	2	3	3	3	464515	610264	1.07114e+06	1.2184	0.843667	0.374736	0.0904689	0.295024	0.467854	794650	464515	220941	610264	532826	1449628	1119132	857139	1071145
Q9NYU2	UGGT1	UDP-glucose:glycoprotein glucosyltransferase 1	40	40	39	39	39	37	35	36	36	752734	734336	528851	-0.362302	-0.0221087	-0.340193	0.397723	0.947561	0.405508	666358	752734	1146162	685472	734336	1090799	521405	528851	981510
P30050	RPL12	60S ribosomal protein L12	7	7	7	7	7	7	7	7	7	797593	850834	786518	-0.0544154	-0.159421	0.105006	0.790233	0.62981	0.70057	1013872	656724	797593	869453	850834	515330	786518	835712	721507
Q9HCU0	CD248	Endosialin	14	13	14	14	13	13	13	14	12	710357	645180	1.0373e+06	0.603804	0.174276	0.429528	0.294491	0.695056	0.307183	370875	710357	890570	599032	872225	645180	607118	1307624	1037303
P15291	B4GALT1	Beta-1,4-galactosyltransferase 1	6	7	5	6	7	5	7	7	4	490792	883492	1.04431e+06	0.873633	0.952864	-0.0792313	0.0464668	0.00517939	0.817492	490792	537068	422871	814376	1123646	883492	1110862	1044315	591034
Q01105	SET	Protein SET	5	4	5	5	5	5	5	5	4	314054	1.19861e+06	975819	1.37882	1.43896	-0.0601451	0.0575814	0.100275	0.929003	570667	218076	314054	1198610	1480992	438812	975819	1235874	569966
O75718	CRTAP	Cartilage-associated protein	14	14	14	14	14	14	13	14	14	733012	754699	737952	0.204938	0.181252	0.0236867	0.401148	0.354763	0.924568	733012	607823	775142	754699	697286	956689	737952	682774	1049643
P31025	LCN1	Lipocalin-1	1	3	2	2	3	3	3	3	3	134527	458442	1.03027e+06	3.37508	1.02115	2.35393	0.056912	0.499865	0.244167	49735.6	157872	134527	35354.5	458442	544807	1030271	265410	4314323
O15511	ARPC5	Actin-related protein 2/3 complex subunit 5	9	9	9	9	9	9	9	9	9	830528	793921	701614	-0.215125	-0.199152	-0.0159734	0.492131	0.595106	0.942235	597886	830528	1172862	875951	793921	553491	689996	701614	769125
Q6UVK1	CSPG4	Chondroitin sulfate proteoglycan 4	63	62	61	59	58	53	56	56	50	763271	679142	696572	-0.247135	-0.565976	0.318841	0.501603	0.193596	0.209178	763271	681312	1377544	690183	679142	471062	696257	883507	696572
P12270	TPR	Nucleoprotein TPR	87	80	69	74	79	68	73	64	49	1087369	686939	581743	-0.658277	-0.485484	-0.172792	0.0960138	0.176996	0.069979	1267979	1087369	643838	686939	670645	702131	668885	580363	581743
O60565	GREM1	Gremlin-1	8	6	6	8	5	8	7	6	6	672302	727714	815441	0.282262	0.0411561	0.241105	0.600797	0.928371	0.515054	1091327	672302	418778	819085	727714	561541	1176241	815441	576132
P19021	PAM	Peptidyl-glycine alpha-amidating monooxygenase	27	23	24	24	22	23	25	21	21	808921	743555	780524	-0.116156	-0.260517	0.144361	0.766808	0.463099	0.631169	1128514	572425	808921	751540	743555	543996	955352	780524	550405
P11940	PABPC1	Polyadenylate-binding protein 1	29	29	27	27	27	24	23	24	21	1.28417e+06	563883	417041	-1.62532	-1.12686	-0.498459	0.000223258	0.0104798	0.136124	1284175	1173186	1338612	782573	563883	438813	353679	465642	417041
P26641	EEF1G	Elongation factor 1-gamma	16	16	15	16	15	15	15	15	16	750546	733719	696074	-0.293201	-0.153586	-0.139615	0.203169	0.423899	0.223044	1044947	750546	720692	775585	721704	733719	739138	597109	696074
P55268	LAMB2	Laminin subunit beta-2	65	68	64	65	64	63	62	60	56	711514	714984	759220	-0.162614	0.0878099	-0.250423	0.652653	0.701189	0.532042	669717	857767	711514	675729	714984	1015489	890092	759220	431307
P31946	YWHAB	14-3-3 protein beta/alpha	4	4	4	4	4	4	4	4	4	762524	577104	951030	0.171827	-0.12893	0.300756	0.776245	0.801992	0.468965	390362	762524	1144273	577104	801393	563269	493248	1037924	951030
Q96D15	RCN3	Reticulocalbin-3	10	10	9	9	10	9	8	10	9	540496	670587	896431	0.776481	0.507202	0.269279	0.0466507	0.178904	0.331386	685533	540496	389172	984263	670587	627256	763919	1058352	896431
P49767	VEGFC	Vascular endothelial growth factor C	20	19	19	19	17	18	17	16	18	820666	565398	660483	-0.188733	-0.39776	0.209028	0.546622	0.20894	0.409285	820666	622463	1069003	565398	559792	754508	611109	660483	913766
P00734	F2	Prothrombin	7	8	6	9	8	9	9	7	9	119198	434225	648292	2.64973	2.34053	0.309196	0.0244266	0.0405285	0.781858	183272	116207	119198	434225	387107	1962299	648292	427975	2261279
P06454	PTMA	Prothymosin alpha	5	5	5	5	5	4	5	5	5	548116	970734	864299	0.556811	0.0462265	0.510585	0.196473	0.958564	0.587465	715503	446895	548116	1060097	970734	187495	864299	1150488	561040
Q99584	S100A13	Protein S100-A13	5	5	5	5	5	5	5	5	5	569060	875233	685788	0.213636	0.25967	-0.0460332	0.45577	0.48324	0.866899	491893	569060	854831	876875	875233	534998	685788	826198	658518
P08254	MMP3	Stromelysin-1	17	19	19	14	13	10	9	10	8	1.9263e+06	111970	67382	-4.34911	-3.57521	-0.773898	0.0154498	0.034999	0.246954	325207	1926295	3515049	193310	111970	60078.7	43553.4	67382	88636.1
P48740	MASP1	Mannan-binding lectin serine protease 1	15	14	15	16	16	15	16	16	15	229831	1.09314e+06	719597	1.6274	1.76567	-0.138269	0.0189448	0.0115237	0.745117	229831	210268	411561	642968	1093139	1112518	719597	645278	1263182
Q01518	CAP1	Adenylyl cyclase-associated protein 1	19	19	18	19	18	19	19	19	17	614945	808606	736530	0.215481	0.331152	-0.115671	0.298157	0.0590396	0.564726	548142	614945	672129	674006	808606	827639	736530	575129	837192
P52209	PGD	6-phosphogluconate dehydrogenase, decarboxylating	12	13	13	13	13	12	13	13	12	553529	828012	798650	0.617264	0.710454	-0.0931899	0.0664851	0.030573	0.622954	379918	586319	553529	723978	901172	828012	626817	889023	798650
P14314	PRKCSH	Glucosidase 2 subunit beta	18	18	18	18	18	16	17	18	18	537503	660958	728738	0.269103	-0.3032	0.572303	0.547245	0.605517	0.249435	486650	537503	1109227	660958	745831	313319	694818	1002767	728738
Q641Q3	METRNL	Meteorin-like protein	15	14	15	15	15	13	15	15	15	448280	713814	835270	0.587006	0.495738	0.0912673	0.15012	0.209166	0.511962	448280	399265	814151	680830	840598	713814	700419	844209	835270
P02675	FGB	Fibrinogen beta chain	5	5	5	5	5	5	5	5	5	85654.2	276473	506301	3.15552	2.61908	0.536442	0.0225798	0.0591835	0.703322	85654.2	72140	105557	260612	276473	2099088	506301	363658	2506297
P09429	HMGB1	High mobility group protein B1	10	9	9	10	10	9	9	10	9	230984	1.05255e+06	850305	1.71483	1.79131	-0.0764802	0.00868809	0.0230109	0.839909	417127	182616	230984	1052547	1241907	558183	906112	850305	807760
Q9UKU9	ANGPTL2	Angiopoietin-related protein 2	21	20	19	21	21	21	21	20	18	711973	663261	736701	0.115112	0.0913741	0.0237382	0.829517	0.828188	0.949441	912650	711973	380114	581607	663261	774260	965035	736701	441372
P51858	HDGF	Hepatoma-derived growth factor	22	22	20	21	21	22	22	21	19	685703	875011	658891	-0.0362848	0.0315819	-0.0678666	0.828737	0.935973	0.87096	615285	685703	707686	883784	875011	412301	658891	771108	544949
P50990	CCT8	T-complex protein 1 subunit theta	36	36	33	35	34	33	35	34	26	913758	767721	696134	-0.385242	-0.0987555	-0.286487	0.513062	0.846241	0.571379	913758	937976	413753	835268	767721	450350	706884	696134	323455
Q86YZ3	HRNR	Hornerin	24	20	24	22	24	27	25	26	25	194100	242299	781684	2.26455	1.17255	1.092	0.0198072	0.338846	0.379782	194100	123996	316540	201701	242299	1785342	614615	781684	1759233
Q14697	GANAB	Neutral alpha-glucosidase AB	32	31	31	32	32	32	30	31	28	567551	685768	591094	0.197565	0.358597	-0.161032	0.352394	0.0781455	0.517066	567551	542557	623733	657937	685768	897288	578585	591094	846923
Q92820	GGH	Gamma-glutamyl hydrolase	11	12	12	11	11	11	11	11	11	791985	614074	704601	-0.231904	-0.531974	0.30007	0.494204	0.298404	0.490209	791985	542241	1012558	614074	729379	321171	704601	739157	515489
O14498	ISLR	Immunoglobulin superfamily containing leucine-rich repeat protein	6	6	6	6	6	6	6	6	6	568898	330995	582932	-0.149242	-0.742034	0.592791	0.808338	0.346354	0.483319	549598	568898	1124190	236436	330995	959980	381189	582932	1159797
P08133	ANXA6	Annexin A6	39	39	37	40	38	35	39	36	35	739879	642047	753544	0.07993	-0.235994	0.315924	0.84739	0.62469	0.390628	739879	913181	407790	697458	642047	376656	797374	753544	541461
Q14624	ITIH4	Inter-alpha-trypsin inhibitor heavy chain H4	3	3	3	3	3	3	3	3	3	41349.6	232385	496731	3.87611	3.26974	0.606375	0.0200253	0.0329952	0.693411	41252.7	41349.7	61140.8	232385	220207	1828454	496731	248609	2673606
P13797	PLS3	Plastin-3	32	32	32	33	32	32	32	33	33	516631	694964	833849	0.606276	0.466339	0.139937	0.246782	0.301106	0.634748	294409	516631	715829	560710	694964	736862	518711	833849	888075
P07225	PROS1	Vitamin K-dependent protein S	19	19	17	20	19	19	20	18	15	522204	762508	725430	0.5938	0.678958	-0.085158	0.261105	0.121526	0.800142	617323	522204	286046	762508	766670	647284	948915	725430	460490
Q96FQ6	S100A16	Protein S100-A16	4	4	4	4	3	3	3	4	3	467479	823336	701390	0.384579	0.474154	-0.0895742	0.114658	0.172991	0.730629	467479	438502	645660	835156	823336	515937	701390	706994	593844
P13497	BMP1	Bone morphogenetic protein 1	36	35	35	36	35	35	35	35	34	390953	575289	791892	0.832284	0.6325	0.199785	0.0122895	0.119602	0.558429	525000	390953	387898	521895	575289	987955	875256	648378	791892
P13693	TPT1	Translationally-controlled tumor protein	4	4	4	4	4	4	4	4	4	589144	548398	791081	0.230989	-0.0504138	0.281403	0.700398	0.922736	0.528548	333930	589144	954786	548398	719546	428648	418888	916365	791081
O00469	PLOD2	Procollagen-lysine,2-oxoglutarate 5-dioxygenase 2	23	23	23	21	21	22	20	21	19	802474	594489	505783	-0.634588	-0.383233	-0.251355	0.0152546	0.0264835	0.0925834	673543	802474	870055	580063	594489	614654	436073	505783	569808
Q15427	SF3B4	Splicing factor 3B subunit 4	2	1	2	2	2	1	NaN	1	NaN	146860	987823	3406.13	-3.02277	2.89725	-5.92002	0.402954	0.00792014	0.143841	146860	102690	203141	612938	987823	2092250	1127.18	1486430	3406.13
Q86UD1	OAF	Out at first protein homolog	5	5	5	6	6	6	6	5	5	409496	825658	632025	0.510467	0.897518	-0.387051	0.12301	0.025888	0.00270291	409496	328955	605467	771029	825658	828219	644572	578720	632025
Q7Z6Z7	HUWE1	E3 ubiquitin-protein ligase HUWE1	74	70	40	68	64	46	62	48	24	685327	697826	665617	0.0954342	0.255006	-0.159572	0.845618	0.636368	0.686853	685327	768629	315743	902665	697826	448712	665617	703003	433462
P29279	CCN2	CCN family member 2	23	24	21	24	24	24	24	24	24	244344	620738	719954	1.71591	1.43248	0.283429	0.010146	0.0126622	0.409043	191196	371450	244344	620738	612019	898183	719954	711796	1200436
P01344	IGF2	Insulin-like growth factor II	2	2	2	2	2	2	2	2	2	244342	670534	896784	2.09814	1.61663	0.48151	0.00105085	0.00112232	0.037553	244342	168232	256225	693247	653407	670534	896784	800214	1151982
P07339	CTSD	Cathepsin D	14	13	13	11	13	12	12	13	11	842013	366125	466991	-1.06347	-1.38952	0.326052	0.0554686	0.0176096	0.412712	735123	842013	1394090	278047	366125	471368	321224	466991	630151
P62750	RPL23A	60S ribosomal protein L23a	8	6	2	7	6	6	7	4	4	498695	831370	754063	0.74678	0.974262	-0.227482	0.445875	0.285079	0.697461	706480	498695	129905	831370	855657	487881	915822	754063	313149
P19022	CDH2	Cadherin-2	20	19	21	21	21	17	19	21	18	462224	490749	821949	0.325079	-0.356089	0.681168	0.503818	0.417093	0.074956	439918	462224	967504	374126	510998	490749	519578	821949	905641
P05388	RPLP0	60S acidic ribosomal protein P0	9	8	7	7	8	8	7	8	7	483824	736805	690397	0.31878	0.258017	0.060763	0.243024	0.465784	0.831509	688702	483824	426962	736805	742761	444548	712277	690397	561366
P02511	CRYAB	Alpha-crystallin B chain	7	7	6	6	6	5	6	6	5	868864	498323	396897	-1.11616	-0.75012	-0.366043	0.00364634	0.0819409	0.34247	868864	986631	762299	757374	498323	363902	396897	480144	336656
Q5T4S7	UBR4	E3 ubiquitin-protein ligase UBR4	75	73	40	72	65	38	63	58	26	661400	645837	687102	0.293874	0.222113	0.0717608	0.555844	0.680418	0.834805	661400	717657	287166	794974	645837	421334	737782	687102	495403
Q02388	COL7A1	Collagen alpha-1(VII) chain	45	46	46	33	37	28	35	25	17	951339	433482	483291	-1.01713	-1.06258	0.0454458	0.00563612	0.00121889	0.758892	759383	1020335	951339	433482	422256	441968	483292	369446	497988
P19827	ITIH1	Inter-alpha-trypsin inhibitor heavy chain H1	2	2	1	2	2	2	2	2	2	32926.2	247860	618186	4.8468	3.88358	0.96322	0.00208191	0.0125743	0.42407	22412.1	32926.2	38355.2	243816	247860	1505933	618186	513601	2124239
P63313	TMSB10	Thymosin beta-10	3	3	3	1	2	1	3	1	2	311821	260274	1.24434e+06	1.23705	-0.786772	2.02382	0.196446	0.215024	0.0405566	258306	311821	762579	276506	260274	166212	390420	1655840	1244342
P29966	MARCKS	Myristoylated alanine-rich C-kinase substrate	11	11	11	11	11	11	11	11	11	692262	484251	641398	-0.0111027	-0.403461	0.392358	0.979565	0.288776	0.262738	414566	692262	838868	484251	540669	397369	437737	641398	837895
P61981	YWHAG	14-3-3 protein gamma	8	9	9	9	9	8	8	9	7	582521	484214	751514	0.1271	-0.126973	0.254073	0.845004	0.810413	0.583969	306061	582521	933266	484214	626742	421047	349458	825232	751514
Q16658	FSCN1	Fascin	23	23	21	23	22	20	22	21	18	546632	713064	586369	0.0831998	0.322026	-0.238826	0.622006	0.101188	0.281032	476804	560957	546632	731187	713064	547804	463950	638938	586369
P60842	EIF4A1	Eukaryotic initiation factor 4A-I	17	17	17	17	17	16	16	17	16	536656	698613	560784	0.0188993	0.273066	-0.254167	0.938748	0.153639	0.347769	536656	602727	473111	698613	704362	548720	560784	682600	415801
P29401	TKT	Transketolase	19	19	18	18	18	17	18	18	18	537814	533926	635740	0.187728	0.315048	-0.12732	0.720523	0.524742	0.750218	294244	537814	740225	533926	835290	505711	373362	635740	729172
P68366	TUBA4A	Tubulin alpha-4A chain	5	5	5	4	5	5	5	5	4	336518	540501	678220	1.1324	0.890869	0.241531	0.0295773	0.0757346	0.642847	336518	364646	282069	420624	540501	970687	678220	498365	1078887
Q6NZI2	CAVIN1	Caveolae-associated protein 1	12	10	10	12	12	11	12	10	10	409488	794363	662165	0.492208	0.599199	-0.10699	0.132928	0.177436	0.803438	514969	409488	368072	838413	794363	405143	732374	662165	445415
P02794	FTH1	Ferritin heavy chain	7	7	7	7	7	7	7	7	7	377192	517932	603100	0.8776	0.52244	0.35516	0.106029	0.111565	0.4309	309487	377192	497996	517932	479584	693592	506517	603100	1180323
O75436	VPS26A	Vacuolar protein sorting-associated protein 26A	16	16	16	15	15	16	16	14	13	534946	629072	520306	0.0115096	0.000847499	0.0106621	0.975129	0.998331	0.972673	393156	534946	805922	629072	673379	400842	520306	705939	472646
P24844	MYL9	Myosin regulatory light polypeptide 9	10	8	8	9	10	10	9	9	9	523206	603395	564730	0.131122	0.204221	-0.0730991	0.337817	0.0187261	0.562358	555931	499792	523206	603395	628793	585873	664474	508838	564730
P09972	ALDOC	Fructose-bisphosphate aldolase C	4	6	7	6	6	7	5	6	6	502719	553914	599221	0.382214	0.346544	0.03567	0.590625	0.587466	0.952484	233014	502719	717031	370275	553914	841857	326429	599221	950699
P31431	SDC4	Syndecan-4	8	7	8	6	7	5	8	7	5	463899	485938	620499	0.221822	-0.306774	0.528596	0.50657	0.453203	0.107719	463899	447745	825743	485938	567074	328877	620499	745627	587978
Q96CG8	CTHRC1	Collagen triple helix repeat-containing protein 1	7	5	5	7	7	6	7	7	7	182635	653326	914372	2.34969	2.09367	0.256021	0.00817551	0.00591521	0.540841	98098.6	182635	215380	543240	653326	845473	508182	914372	1099742
Q9Y266	NUDC	Nuclear migration protein nudC	24	24	24	24	23	22	24	24	19	738209	583430	440507	-0.806606	-0.668326	-0.13828	0.00468935	0.183332	0.762853	692522	738209	817774	666357	583430	267912	440507	487120	364099
P14174	MIF	Macrophage migration inhibitory factor	2	2	2	2	2	2	2	2	2	564330	434450	797263	0.267391	-0.171688	0.439079	0.712047	0.762933	0.385467	260152	564330	887374	434450	530420	395601	334948	850678	797263
P11717	IGF2R	Cation-independent mannose-6-phosphate receptor	71	67	62	65	66	62	63	57	57	522711	512193	549013	-0.127019	-0.236766	0.109748	0.586954	0.358224	0.243203	522711	518168	812944	512193	562951	466732	543190	549013	566956
P04899	GNAI2	Guanine nucleotide-binding protein G(i) subunit alpha-2	11	11	11	11	11	11	11	11	11	682004	555353	536933	-0.184155	-0.380251	0.196096	0.532541	0.302979	0.485504	682004	783128	454220	560191	555353	353655	649041	536933	474663
P68871	HBB	Hemoglobin subunit beta	2	2	2	1	2	2	3	3	3	117304	694611	441078	2.5123	2.77089	-0.258587	0.0422927	0.0247953	0.807191	117304	149717	55542.1	301450	694611	1481198	441078	271539	1512502
Q6UWY5	OLFML1	Olfactomedin-like protein 1	19	19	15	17	17	17	17	15	14	952537	392114	310116	-1.20588	-0.776112	-0.429768	0.0662907	0.212641	0.301703	1159236	952537	434380	355156	392114	685793	451351	310116	279169
O14950;P19105	MYL12A;MYL12B	Myosin regulatory light chain 12B	2	2	2	2	2	2	2	2	2	516624	590054	598051	0.281333	0.220562	0.0607707	0.0661504	0.0757017	0.567086	522014	443298	516624	590054	600113	534090	661187	542698	598051
P19338	NCL	Nucleolin	22	21	20	22	22	20	22	21	20	423390	713408	586252	0.305127	0.34613	-0.0410023	0.413586	0.489849	0.909392	698286	423390	327823	713408	748353	372868	625275	586252	498672
Q8NBS9	TXNDC5	Thioredoxin domain-containing protein 5	12	13	12	13	11	12	12	12	11	609332	425874	708726	-0.0421778	-0.273923	0.231745	0.94596	0.587868	0.599526	317384	609332	911102	414763	564350	425874	320906	709675	708726
Q12906	ILF3	Interleukin enhancer-binding factor 3	30	29	28	30	28	27	26	26	22	674715	551111	410850	-0.789178	-0.421323	-0.367855	0.00219687	0.117932	0.152622	795526	674715	661809	652665	551111	411230	410850	447888	374072
P06744	GPI	Glucose-6-phosphate isomerase	18	18	18	18	18	17	15	17	17	567935	482974	713124	0.190468	0.09412	0.0963478	0.801311	0.878648	0.846206	229546	567935	845488	438856	632454	482974	298530	713124	769364
P14678	SNRPB	Small nuclear ribonucleoprotein-associated proteins B and B'	8	7	6	7	7	6	6	7	6	776170	505682	448382	-0.793641	-0.575823	-0.217819	0.00965507	0.0175017	0.209668	819097	776170	621787	535624	440734	505682	448382	359541	470769
P25391	LAMA1	Laminin subunit alpha-1	93	91	88	43	42	32	43	38	10	1.36799e+06	103528	150494	-3.40348	-3.66309	0.259613	0.000154458	2.05558e-05	0.331135	1220707	1367994	1631069	102081	103528	126783	150494	155226	98409.4
P10646	TFPI	Tissue factor pathway inhibitor	11	11	11	11	10	11	9	10	9	700665	459220	359877	-1.14422	-0.784331	-0.359886	0.0224908	0.0649276	0.00635782	700665	588566	1201264	459220	448329	470983	330054	359877	386255
P48061	CXCL12	Stromal cell-derived factor 1	4	4	4	4	4	4	4	3	4	483981	234352	162428	-0.8699	-0.768929	-0.100971	0.479253	0.407197	0.939741	483981	400208	1048493	190052	234352	921563	152388	162428	1344221
P52565	ARHGDIA	Rho GDP-dissociation inhibitor 1	8	7	7	7	8	7	7	7	7	533287	508929	632082	0.276288	0.124487	0.151801	0.637751	0.815736	0.624202	251867	533287	784619	439752	610027	508929	407341	727064	632082
P11279	LAMP1	Lysosome-associated membrane glycoprotein 1	6	6	6	6	6	6	6	6	6	581809	462391	552584	-0.192393	-0.333841	0.141448	0.718205	0.502015	0.648703	349424	581809	980201	462391	551290	390454	367320	552584	658047
Q8TER0	SNED1	Sushi, nidogen and EGF-like domain-containing protein 1	41	41	37	40	38	36	38	34	24	912747	471241	430365	-0.963058	-0.524386	-0.438672	0.142891	0.242994	0.310564	912747	916673	417887	471241	462266	539412	503857	430365	217646
P04004	VTN	Vitronectin	6	6	6	6	6	7	7	5	5	237072	598737	671746	1.63896	1.47902	0.15994	0.00827864	0.00554058	0.71168	194419	237072	251560	482850	598737	868764	671746	494094	1055299
Q8N6G6	ADAMTSL1	ADAMTS-like protein 1	51	50	45	49	48	47	46	45	40	514257	548053	476971	-0.216089	0.0707289	-0.286818	0.212188	0.677524	0.0567325	659813	492732	514257	540960	548053	653280	476970	438512	510024
O00339	MATN2	Matrilin-2	35	34	34	35	35	34	35	35	32	375755	568961	558071	0.34674	0.330079	0.0166613	0.42327	0.341578	0.949218	672028	342998	375755	568961	572065	528625	756344	558071	422001
Q15436	SEC23A	Protein transport protein Sec23A	19	18	18	18	18	18	19	19	19	562156	535283	496914	-0.0408077	0.138783	-0.17959	0.86088	0.610477	0.35709	562156	615438	389793	535283	486826	690639	496914	552567	451187
P18206	VCL	Vinculin	60	62	61	61	62	62	60	62	61	451151	628447	598767	0.432905	0.575881	-0.142976	0.368402	0.175216	0.644768	258035	451151	560988	520079	661743	628447	380086	598767	705938
Q8WUJ3	CEMIP	Cell migration-inducing and hyaluronan-binding protein	50	48	46	50	48	49	48	46	46	371748	550014	610863	0.651523	0.500422	0.151101	0.0124171	0.025852	0.328761	361148	371748	462028	506868	550014	629880	610863	556495	707262
P39748	FEN1	Flap endonuclease 1	6	6	6	6	6	4	6	6	3	623050	464735	441345	-0.543955	-0.539066	-0.00488917	0.0310753	0.00822039	0.972442	768322	623050	610947	469544	436880	464735	441345	397000	538593
Q9UBG0	MRC2	C-type mannose receptor 2	32	30	29	32	32	31	32	29	28	451633	445409	568198	0.37589	0.320989	0.0549011	0.0486671	0.401375	0.883519	451633	465139	392564	445409	418467	862464	568198	493030	643233
P23396	RPS3	40S ribosomal protein S3	16	17	15	16	15	15	17	15	16	665488	529682	497997	-0.287277	-0.248835	-0.038442	0.351385	0.40923	0.870426	665488	697123	430175	563804	529682	398320	566216	497997	389449
O75326	SEMA7A	Semaphorin-7A	21	23	23	21	21	20	21	21	22	334767	386919	812212	0.770365	0.12724	0.643124	0.206321	0.786668	0.198313	279943	334767	656575	386918	590570	350845	417176	812212	901191
P29692	EEF1D	Elongation factor 1-delta	14	12	10	13	13	9	14	13	11	509029	554523	458313	-0.269304	-0.121946	-0.147357	0.457785	0.75413	0.499178	836584	509029	396594	594259	554523	397717	508858	413650	458313
P61586	RHOA	Transforming protein RhoA	6	6	5	6	6	6	6	5	5	589043	497108	494643	-0.15215	-0.215915	0.0637646	0.348054	0.228724	0.359329	589043	639594	461702	497108	502504	444461	519594	494643	493233
P10809	HSPD1	60 kDa heat shock protein, mitochondrial	18	18	16	20	21	19	21	19	16	193858	742201	553199	1.08846	1.69656	-0.608094	0.109534	0.0475868	0.454477	193858	296227	178696	742201	1336156	352362	553199	735617	242478
P46821	MAP1B	Microtubule-associated protein 1B	98	95	89	94	89	74	85	87	78	640572	568027	449643	-0.438238	-0.29753	-0.140708	0.227262	0.520821	0.733458	729655	640572	411362	621398	568027	293409	449643	511192	336270
O00622	CCN1	CCN family member 1	26	23	18	23	25	19	23	23	17	476960	447441	488977	0.333586	-0.0283845	0.36197	0.3066	0.931984	0.376465	372257	476960	531343	447441	618743	321233	481937	801087	488977
Q9BUD6	SPON2	Spondin-2	6	6	6	7	7	7	7	7	5	122124	663950	571358	2.36093	2.49596	-0.135031	0.00753188	0.00582724	0.616828	75478.5	122124	214138	663950	884428	603388	571358	834033	561510
P05543	SERPINA7	Thyroxine-binding globulin	2	2	2	2	2	2	2	2	3	16662.3	151854	361437	4.76599	3.712	1.05398	0.0143397	0.0381012	0.502319	16662.2	12318.5	50166.1	125252	151854	1218321	255822	361437	2243083
P34096	RNASE4	Ribonuclease 4	7	7	6	7	7	7	7	7	7	293902	480817	583394	0.530855	0.168411	0.362445	0.326981	0.740266	0.175892	293902	286325	736874	360508	507750	480817	468270	684552	583394
P23588	EIF4B	Eukaryotic translation initiation factor 4B	21	20	21	20	21	15	21	20	19	609571	584033	428373	-0.36576	-0.423903	0.058143	0.231009	0.501676	0.923008	609571	423215	660385	617377	584033	195692	428373	527326	352507
P62826	RAN	GTP-binding nuclear protein Ran	8	8	8	8	8	8	8	8	7	452637	427660	482827	0.00970777	0.0459398	-0.036232	0.956026	0.858611	0.892891	432536	548505	452637	427660	416409	663471	408686	482827	555315
P28065	PSMB9	Proteasome subunit beta type-9	8	7	7	8	7	8	8	7	7	515499	466682	430652	-0.039662	0.00639598	-0.046058	0.869976	0.97509	0.807112	515498	575330	387733	553307	466682	451301	421530	430652	583317
P37802	TAGLN2	Transgelin-2	9	10	9	9	9	9	8	10	10	523411	541757	526273	0.00779915	0.0862077	-0.0784086	0.979908	0.720709	0.778713	363423	523411	539689	415130	541757	546088	345454	526273	573904
P00441	SOD1	Superoxide dismutase [Cu-Zn]	4	5	5	5	5	4	4	5	5	542595	348435	626519	0.200359	-0.21221	0.412569	0.806755	0.758382	0.437534	191812	542595	816200	328213	477776	348435	273689	626519	751446
O14817	TSPAN4	Tetraspanin-4	4	4	3	3	3	4	3	3	3	505995	360338	483868	-0.363419	-0.836308	0.472888	0.344522	0.092536	0.0637734	505995	452845	955043	360338	401669	265631	487227	435974	483868
Q99733	NAP1L4	Nucleosome assembly protein 1-like 4	9	9	8	9	9	7	9	8	7	299836	685834	506001	0.581193	0.713418	-0.132224	0.164308	0.190925	0.769333	484629	299836	261890	685834	734510	333024	646030	506001	389831
P04439	HLA-A	HLA class I histocompatibility antigen, A alpha chain	18	18	17	16	18	14	18	17	15	577012	402186	465886	-0.420396	-0.720056	0.29966	0.0314549	0.0195203	0.152514	577012	709487	554545	402186	422376	298996	488129	416484	465886
Q92575	UBXN4	UBX domain-containing protein 4	2	1	1	2	1	1	1	1	1	65364	223486	439155	3.23122	2.25984	0.971375	0.0273039	0.0737308	0.471887	42424.2	65364	105172	141357	223486	1014210	272145	439155	2020760
Q8WZ42	TTN	Titin	3	3	3	3	2	4	3	2	3	430062	531743	510309	0.4289	0.345805	0.0830943	0.203192	0.302353	0.517494	518845	430062	272948	531743	539130	436059	503966	577761	510309
Q99497	PARK7	Parkinson disease protein 7	9	9	9	9	8	8	7	9	8	551690	456499	510604	-0.0908477	-0.20116	0.110312	0.882476	0.688562	0.786912	268010	551690	771023	355338	462560	456499	281943	510604	655578
P81605	DCD	Dermcidin	3	3	3	2	3	3	3	3	3	117997	384233	517956	2.24664	0.90364	1.343	0.0678784	0.427846	0.227092	117997	78365.5	394956	105208	384233	591520	467740	517956	1611242
O15042	U2SURP	U2 snRNP-associated SURP motif-containing protein	6	6	3	6	4	1	4	5	2	832859	298575	362325	-1.2786	-1.21609	-0.0625089	0.00887124	0.00651697	0.845796	836850	631887	832859	425590	298575	276422	227333	362325	374460
P46940	IQGAP1	Ras GTPase-activating-like protein IQGAP1	60	58	60	60	59	58	56	58	51	492034	439279	447634	-0.237977	-0.217069	-0.0209077	0.122546	0.126331	0.788802	492034	480976	605139	475615	439279	436461	447634	410541	475095
Q9GZP0	PDGFD	Platelet-derived growth factor D	15	11	15	14	14	14	14	14	13	343831	447341	663631	0.968154	0.411132	0.557021	0.0808619	0.337813	0.0591981	486668	202330	343831	382957	447341	464664	778522	663631	490649
P30086	PEBP1	Phosphatidylethanolamine-binding protein 1	9	9	9	9	9	8	8	9	9	451788	373358	699490	0.361007	-0.0134315	0.374439	0.657957	0.983318	0.505204	186260	451788	736630	330694	488228	373358	259753	699490	722744
Q6YHK3	CD109	CD109 antigen	28	29	31	30	29	27	30	31	28	381834	480915	479454	0.467862	0.28351	0.184352	0.198217	0.485905	0.580399	281660	381834	525198	480915	630634	335824	479454	660167	472110
P62820	RAB1A	Ras-related protein Rab-1A	10	9	9	10	10	10	10	10	10	458462	419018	537630	0.168985	-0.0899092	0.258895	0.258342	0.111002	0.124054	467582	458462	447808	417761	419018	454879	537630	434486	583986
Q92734	TFG	Protein TFG	7	6	7	7	7	7	6	5	5	593079	455806	398586	-0.389174	-0.261676	-0.127498	0.151983	0.435159	0.64026	405335	620589	593079	574270	455806	330763	361137	461400	398586
P49327	FASN	Fatty acid synthase	85	86	81	82	79	78	76	68	64	575390	396309	369699	-0.822126	-0.616096	-0.20603	0.0141316	0.0478933	0.352334	544248	770605	575390	493838	396309	342437	395301	369699	298786
P21926	CD9	CD9 antigen	5	4	4	5	5	5	4	4	4	637098	292625	326584	-1.16291	-1.38691	0.223995	0.0114895	0.0069091	0.115469	637098	612401	1060580	292625	313172	252457	362022	311774	326584
P80723	BASP1	Brain acid soluble protein 1	17	16	17	15	16	14	15	15	14	756438	345929	388711	-0.710334	-1.01012	0.299785	0.100308	0.0342245	0.287172	437926	756438	800198	345929	365797	256399	315878	388711	492867
Q7Z5L7	PODN	Podocan	23	23	21	23	23	23	23	22	18	344768	526788	561769	0.640261	0.717396	-0.0771357	0.182429	0.0880061	0.761133	456102	344768	213774	526342	538906	526788	622054	561769	364225
P14210	HGF	Hepatocyte growth factor	28	27	25	28	27	24	24	23	19	392587	490318	399640	-0.0522982	0.131154	-0.183452	0.887854	0.656272	0.45887	640509	392587	347186	490318	459700	508762	572575	399640	342209
P07437	TUBB	Tubulin beta chain	5	5	5	4	4	4	4	4	5	536129	552834	416187	-0.280399	0.0916068	-0.372005	0.403484	0.751009	0.20724	562823	536129	344405	552834	408245	557088	416187	296617	469895
P26583	HMGB2	High mobility group protein B2	7	5	6	7	7	5	7	7	7	248363	675471	570681	0.752566	0.615836	0.13673	0.129339	0.381473	0.823525	485349	239900	248363	685131	675471	224877	628463	570681	385595
Q15019	SEPTIN2	Septin-2	14	13	13	13	14	13	13	12	11	416594	538460	473390	0.328206	0.617025	-0.288819	0.237587	0.0526148	0.0398876	416594	425252	265783	538460	533461	591373	473390	404148	486999
P10745	RBP3	Retinol-binding protein 3	2	2	2	2	2	2	2	2	2	126878	420681	483712	1.88308	1.69929	0.183789	0.0588642	0.0284322	0.80896	126878	111717	252487	420681	363369	801784	483712	293242	1266260
P06737	PYGL	Glycogen phosphorylase, liver form	34	35	27	35	34	33	31	32	23	272190	549521	307951	-0.0553201	0.649211	-0.704531	0.943105	0.406696	0.0815176	272190	889724	185048	549521	681940	461294	268202	483626	307951
P61106	RAB14	Ras-related protein Rab-14	13	13	12	12	12	9	13	12	10	468148	421435	447354	-0.0739053	-0.127732	0.0538266	0.403338	0.0107656	0.555378	472819	468148	467264	446539	421435	421403	489538	405004	447354
O00299	CLIC1	Chloride intracellular channel protein 1	7	7	7	7	7	7	7	7	7	421008	445357	461299	0.161351	0.0860704	0.0752805	0.154717	0.512836	0.520873	421008	384392	460834	400149	445357	500506	447466	461299	505337
Q14019	COTL1	Coactosin-like protein	7	8	8	8	8	8	6	8	8	439519	353777	661786	0.489898	-0.0751489	0.565047	0.532372	0.901205	0.330225	178626	439519	624155	275874	429443	353777	267268	661786	767312
P63244	RACK1	Receptor of activated protein C kinase 1	13	13	13	13	13	13	13	13	13	526028	433930	385742	-0.532588	-0.236607	-0.295981	0.0151546	0.133036	0.148208	550445	526028	486038	433930	388520	510366	304800	385742	395463
P61224	RAP1B	Ras-related protein Rap-1b	7	7	7	7	7	7	7	7	7	431681	411754	498536	0.323508	0.0959123	0.227596	0.15581	0.638533	0.0355085	465168	431680	309986	402540	411754	458442	521616	469054	498536
P12259	F5	Coagulation factor V	10	10	10	11	11	11	11	11	11	117187	322405	493789	2.44172	2.14801	0.293709	0.00742317	0.0232431	0.713035	119435	86650.9	117187	322405	309516	1058154	493789	366123	1075750
P53999	SUB1	Activated RNA polymerase II transcriptional coactivator p15	8	8	8	8	8	7	8	8	7	440409	346842	496221	0.380415	-0.0679067	0.448322	0.372885	0.872702	0.150602	547801	440409	245733	346842	484433	306373	619671	496220	425262
P30041	PRDX6	Peroxiredoxin-6	10	10	10	10	10	10	10	10	10	272660	543753	458483	0.581493	0.8468	-0.265306	0.0360112	0.0287697	0.210237	272660	384965	255250	434357	543753	659928	426227	459393	458483
Q9Y696	CLIC4	Chloride intracellular channel protein 4	16	14	14	15	16	15	14	14	13	317231	520788	471947	0.56435	0.708963	-0.144613	0.00957097	0.0015634	0.221334	283422	317231	344294	483939	520788	536469	413939	512351	471947
P62942	FKBP1A	Peptidyl-prolyl cis-trans isomerase FKBP1A	5	5	5	5	5	5	5	5	5	448757	383798	596951	0.362998	-0.0509866	0.413984	0.62649	0.930549	0.4522	184306	448757	604666	274369	427152	383798	252660	596951	705360
O95497	VNN1	Pantetheinase	1	1	2	2	2	2	2	2	2	12099.9	153343	365603	4.88253	3.64113	1.2414	0.0112404	0.0461436	0.407489	12032.7	12099.9	53543.8	94954.2	153342	1039795	297651	365603	1838662
Q9BWS9	CHID1	Chitinase domain-containing protein 1	10	11	8	10	11	9	11	10	9	330841	505781	533594	0.203519	0.0993843	0.104134	0.682453	0.805033	0.852132	330318	330841	502653	509892	505781	261898	633713	533594	248035
Q9UQ80	PA2G4	Proliferation-associated protein 2G4	23	21	20	23	22	18	23	20	19	407735	539910	485398	-0.058136	-0.0482597	-0.00987625	0.874331	0.918853	0.986124	407735	364686	492544	547750	539910	224004	518258	485398	257986
P15144	ANPEP	Aminopeptidase N	28	28	25	28	27	23	27	26	26	362574	419868	488568	0.38791	0.119665	0.268244	0.0562161	0.515341	0.0347451	362574	450308	319026	419868	439473	362040	481361	496196	488568
Q14847	LASP1	LIM and SH3 domain protein 1	12	12	12	12	12	12	12	12	12	432384	474323	498455	0.0882486	0.189904	-0.101655	0.845061	0.487672	0.811807	289928	432384	448508	474323	492135	357496	244000	498455	555405
P18084	ITGB5	Integrin beta-5	12	11	9	12	12	9	10	9	7	397070	415466	403600	0.180054	-0.00938988	0.189444	0.438742	0.970368	0.553423	397070	440762	359529	501253	415466	296302	587028	386189	403600
Q03405	PLAUR	Urokinase plasminogen activator surface receptor	6	5	5	7	5	5	6	5	5	351683	404891	550702	0.572111	0.148241	0.42387	0.0991579	0.613052	0.0421343	351683	255471	464378	404891	421812	332493	450560	550702	552540
P35606	COPB2	Coatomer subunit beta'	36	34	32	33	32	31	32	26	26	511882	413886	355832	-0.522873	-0.145243	-0.37763	0.0683567	0.391575	0.117832	536871	511882	405457	489412	413886	406689	355832	395704	266789
P01137	TGFB1	Transforming growth factor beta-1 proprotein	14	14	13	14	14	11	14	12	12	321522	355277	436834	0.0466569	-0.257357	0.304014	0.926398	0.621834	0.0341331	797871	321522	280324	355277	383565	309016	440317	411961	436834
Q01844	EWSR1	RNA-binding protein EWS	6	7	7	6	6	5	6	6	5	576347	394199	247743	-1.2122	-0.994024	-0.218179	0.00680685	0.0622839	0.591653	576347	534877	804177	405704	394199	196187	247743	334332	240648
P48643	CCT5	T-complex protein 1 subunit epsilon	24	22	22	24	23	22	23	21	23	573294	439394	404718	-0.500071	-0.231157	-0.268913	0.286725	0.564768	0.50275	577432	573294	314835	497578	439394	294774	406614	404718	223881
P53634	CTSC	Dipeptidyl peptidase 1	11	11	12	11	10	11	10	10	10	420420	388728	328684	-0.375569	-0.395173	0.0196044	0.358115	0.231148	0.951931	391248	420420	666773	388728	414054	299594	287138	328684	532196
P28799	GRN	Progranulin	22	22	21	22	21	20	20	21	17	513925	326276	294148	-0.617775	-0.889187	0.271413	0.220548	0.0998988	0.583739	402768	513925	767856	326276	400060	191649	269508	554867	294148
P13489	RNH1	Ribonuclease inhibitor	13	14	13	14	14	14	14	14	14	301497	445066	444981	0.728225	0.617568	0.110657	0.0393532	0.0394048	0.564383	231251	360473	301497	407504	500497	445066	444981	600032	427933
Q9UM47	NOTCH3	Neurogenic locus notch homolog protein 3	36	33	31	36	36	36	38	34	31	181735	436807	562479	1.51289	1.23807	0.274826	0.00407341	0.0146807	0.212348	181735	152288	271291	388246	436807	581073	603816	513816	562479
P01130	LDLR	Low-density lipoprotein receptor	21	21	21	22	21	20	21	20	20	220565	336171	486748	0.897762	0.133373	0.764389	0.176245	0.801529	0.0437383	220565	202317	581596	336171	354052	287747	445629	486748	773878
Q9P2B2	PTGFRN	Prostaglandin F2 receptor negative regulator	27	28	28	28	24	23	22	21	10	552708	289516	240697	-1.47576	-1.23083	-0.244936	0.0290752	0.0484125	0.22812	434166	552708	1152415	289516	309751	238521	269649	240696	198037
P15531	NME1	Nucleoside diphosphate kinase A	4	5	5	5	5	4	5	5	4	408146	425255	342069	0.184063	0.0657082	0.118355	0.728002	0.909096	0.818683	217399	408146	540328	425255	558606	231374	326880	628714	342069
Q00688	FKBP3	Peptidyl-prolyl cis-trans isomerase FKBP3	8	8	8	8	8	8	8	7	8	384593	552570	373732	-0.321651	0.151509	-0.47316	0.314409	0.694087	0.265926	384593	333866	522182	552570	561133	296325	375679	373732	244645
Q13361	MFAP5	Microfibrillar-associated protein 5	4	5	5	5	5	5	5	5	5	141196	412780	619531	1.88117	1.15709	0.724082	0.01179	0.0481233	0.0317354	141196	122326	292333	426027	318432	412780	514745	619531	791461
P36222	CHI3L1	Chitinase-3-like protein 1	14	15	14	13	14	13	14	14	15	878506	265511	337468	-0.931204	-1.11168	0.18048	0.40106	0.294407	0.738811	149050	1010652	878506	168504	293113	265511	145791	387932	337468
P62241	RPS8	40S ribosomal protein S8	8	8	8	8	8	8	8	8	8	411882	414037	432136	0.631663	0.411764	0.219899	0.307337	0.455311	0.43621	429358	411882	152602	414037	347482	441612	632560	432136	367180
O75094	SLIT3	Slit homolog 3 protein	48	45	39	46	45	46	47	46	42	299513	453863	482869	0.607735	0.642767	-0.0350316	0.335821	0.265496	0.897903	500214	299513	152872	418635	458792	453863	546675	482869	307030
P21589	NT5E	5'-nucleotidase	16	15	15	13	14	11	14	12	10	537852	347800	355372	-0.515675	-0.664319	0.148644	0.0274147	0.0401244	0.496774	537852	580564	432058	384555	347800	253412	397709	355372	326668
P16949	STMN1	Stathmin	8	8	8	8	8	8	7	7	6	572118	248948	349912	-0.665501	-1.02013	0.354631	0.46906	0.138345	0.600038	246988	572118	913660	249792	248879	248948	144445	349912	640145
Q9NS15	LTBP3	Latent-transforming growth factor beta-binding protein 3	46	43	42	46	45	43	46	43	39	275853	459250	447552	0.645964	0.69216	-0.0461953	0.266346	0.200047	0.851952	479216	275853	163675	459250	478239	415507	562746	447552	329154
P28062	PSMB8	Proteasome subunit beta type-8	10	10	8	10	10	10	9	9	8	404205	394990	330830	-0.132704	-0.0673256	-0.0653788	0.627723	0.529426	0.811553	404205	447937	387517	430337	394990	358851	330830	305421	526940
Q13442	PDAP1	28 kDa heat- and acid-stable phosphoprotein	11	10	9	10	11	10	11	11	8	379014	512538	390904	-0.0312303	0.236179	-0.26741	0.885217	0.60852	0.565115	426173	379014	304914	626746	512538	250548	390904	402512	293336
Q9H1E3	NUCKS1	Nuclear ubiquitous casein and cyclin-dependent kinase substrate 1	9	8	9	10	9	8	10	10	8	215066	348103	523615	0.985043	0.575513	0.409531	0.0826887	0.217176	0.275961	406491	189513	215066	348103	496207	317417	674673	363696	523615
Q8WUM4	PDCD6IP	Programmed cell death 6-interacting protein	42	40	41	42	39	34	38	36	30	546622	311995	302221	-0.892505	-0.957971	0.0654659	0.00465586	0.00739931	0.617432	546622	479374	687558	317870	311995	247823	318767	302220	292322
P23246	SFPQ	Splicing factor, proline- and glutamine-rich	26	25	25	25	25	19	23	24	20	577009	310987	214993	-1.53271	-0.921225	-0.611488	0.000365222	0.0148555	0.0487969	713581	572770	577009	422904	310987	264042	191171	214993	236910
P49746	THBS3	Thrombospondin-3	19	20	19	20	20	20	20	20	20	226973	374062	458548	1.02958	0.86405	0.165527	0.00482203	0.0593185	0.619021	198034	286114	226973	326650	374062	634659	544675	438056	458548
O75095	MEGF6	Multiple epidermal growth factor-like domains protein 6	27	28	27	28	28	28	28	28	27	177797	476233	514731	1.43965	1.30825	0.131404	0.00192711	0.00126062	0.469563	162363	177797	224212	412932	476233	499851	514731	593936	422560
P12956	XRCC6	X-ray repair cross-complementing protein 6	22	21	19	21	21	18	19	18	16	452936	339207	318405	-0.473325	-0.383378	-0.0899474	0.150316	0.140331	0.690408	579002	452936	369062	339207	398240	322836	421894	318405	269264
P43034	PAFAH1B1	Platelet-activating factor acetylhydrolase IB subunit beta	22	21	20	24	24	20	22	21	21	284310	475171	394584	0.487298	0.719811	-0.232513	0.0770665	0.0342461	0.205015	284310	354006	225418	538648	475171	395995	440092	394584	359899
P18085	ARF4	ADP-ribosylation factor 4	5	4	4	3	4	4	4	5	4	346672	369660	433746	0.41317	0.253579	0.159592	0.106224	0.319478	0.353457	387289	346672	254115	340242	369660	459619	433746	391479	474426
Q14195	DPYSL3	Dihydropyrimidinase-related protein 3	19	20	18	18	17	18	18	15	17	395675	440879	276333	-0.311085	0.215148	-0.526232	0.392472	0.373963	0.146747	299683	460866	395675	383463	440879	505627	276333	235788	439221
P63010	AP2B1	AP-2 complex subunit beta	31	29	28	30	30	29	28	29	27	477562	390380	324922	-0.378099	-0.0304534	-0.347645	0.281382	0.923311	0.0445806	517432	477562	274069	439131	390380	370816	344459	324922	275657
Q99460	PSMD1	26S proteasome non-ATPase regulatory subunit 1	29	28	29	30	28	27	28	27	22	478795	364117	329208	-0.539291	-0.337016	-0.202274	0.0425316	0.248909	0.453199	478795	511307	375302	455033	364117	275152	329208	346738	262248
Q9HB63	NTN4	Netrin-4	17	17	15	17	17	16	17	16	14	308966	396601	460253	0.319279	0.286339	0.0329405	0.408261	0.181274	0.921697	394458	308966	269201	422639	396601	355022	526134	460253	263169
P01040	CSTA	Cystatin-A	4	4	7	6	7	7	7	7	6	69170.1	221235	617416	2.8927	1.65891	1.23379	0.0190305	0.120419	0.126108	46230.7	69170.1	214602	221235	172862	565029	432805	617416	1051906
P17096	HMGA1	High mobility group protein HMG-I/HMG-Y	6	6	5	5	6	5	5	5	4	469124	301672	283605	-1.17922	-1.00034	-0.178874	0.0277573	0.0417361	0.598994	805780	464605	469124	345634	301672	210395	296174	283605	180048
Q14118	DAG1	Dystroglycan 1	16	16	16	15	16	15	15	16	14	332223	340955	438715	0.271468	-0.0454782	0.316947	0.33731	0.861217	0.0400916	269086	332223	470490	309840	362215	340955	374512	450177	438715
P48509	CD151	CD151 antigen	6	6	6	6	6	6	6	6	6	420775	332170	378797	-0.158179	-0.57317	0.414991	0.333893	0.0733328	0.130246	376515	420775	502666	334109	332170	217891	426402	354843	378797
Q6UXH8	CCBE1	Collagen and calcium-binding EGF domain-containing protein 1	13	13	12	11	12	10	12	10	10	687371	214984	184250	-1.82899	-1.65461	-0.174376	0.00621489	0.00896674	0.0491301	1003886	687371	438999	200520	214984	225171	199569	183695	184250
P02753	RBP4	Retinol-binding protein 4	1	2	1	1	1	3	2	2	3	45591	121254	252758	3.56043	2.52448	1.03595	0.0206543	0.111013	0.507284	20391	45591	58871.1	81395.8	121254	1056231	252758	247132	1438720
P03956	MMP1	Interstitial collagenase	17	18	17	17	15	14	13	15	14	661531	179824	235147	-1.47181	-1.60812	0.136317	0.165711	0.0774713	0.826615	238494	661531	1144745	226149	156752	179824	97708.3	235147	368376
P52907	CAPZA1	F-actin-capping protein subunit alpha-1	11	11	11	11	10	10	10	10	10	305770	447324	401429	0.286882	0.480721	-0.193838	0.148779	0.0290229	0.398108	283771	317637	305770	447324	477799	350397	401429	417955	298288
Q6UVY6	MOXD1	DBH-like monooxygenase protein 1	14	14	13	14	14	13	14	14	14	256197	397814	433733	0.892309	0.730509	0.1618	0.00337036	0.0166512	0.342466	203435	256197	270694	397814	472902	342564	422893	433733	491882
O00159	MYO1C	Unconventional myosin-Ic	29	26	21	28	25	23	26	26	22	402344	355996	382677	0.194031	0.0408262	0.153205	0.651455	0.913842	0.604965	434930	402344	214179	401748	355996	285275	505812	382677	289867
P05556	ITGB1	Integrin beta-1	23	22	21	24	20	23	22	22	21	447084	312759	349175	-0.283768	-0.651904	0.368136	0.0444259	0.0150945	0.116633	426365	447084	448821	313028	312759	225280	411339	349175	330166
Q9NQC3	RTN4	Reticulon-4	8	8	6	7	7	7	6	7	7	555234	319425	323284	-0.364159	-0.490491	0.126333	0.443824	0.36335	0.600377	574397	555234	232790	373454	319425	224434	347180	323284	310203
O15460	P4HA2	Prolyl 4-hydroxylase subunit alpha-2	20	19	17	19	20	18	20	18	17	282633	376655	359260	0.304304	0.266968	0.0373357	0.232693	0.227469	0.771617	404108	270087	282633	394692	376655	361509	453852	356217	359260
P30622	CLIP1	CAP-Gly domain-containing linker protein 1	55	53	47	56	54	45	50	50	39	356214	411849	347347	0.175648	0.249392	-0.0737438	0.395921	0.269152	0.614602	370849	356214	258935	417950	411849	333779	347347	343786	412735
Q10471	GALNT2	Polypeptide N-acetylgalactosaminyltransferase 2	19	18	18	19	19	16	17	19	15	288559	333812	330447	0.338855	0.285716	0.0531394	0.447711	0.5273	0.882931	206279	288559	454710	333812	510622	287640	330447	522324	317248
Q16851	UGP2	UTP--glucose-1-phosphate uridylyltransferase	20	20	19	20	20	20	19	20	18	294105	497873	319060	0.0483818	0.708591	-0.66021	0.803428	0.0173623	0.00450387	294105	355985	241022	514830	497873	429664	322958	319060	270810
Q92599	SEPTIN8	Septin-8	9	9	7	9	7	9	7	7	7	365270	366118	338304	0.0244764	0.286212	-0.261735	0.938561	0.382147	0.277838	415686	365270	231768	366118	358984	485526	338304	275131	397824
O60506	SYNCRIP	Heterogeneous nuclear ribonucleoprotein Q	20	21	20	20	19	18	19	19	14	461099	352186	274708	-0.643213	-0.387004	-0.256209	0.0227125	0.190456	0.234412	532207	354708	461099	409678	352186	269793	304166	274708	273455
P13942	COL11A2	Collagen alpha-2(XI) chain	6	5	5	5	3	4	5	4	4	129913	360308	450602	1.93751	1.75753	0.179982	0.000419648	0.00496836	0.625752	129913	114624	139942	360308	341017	655599	450602	427163	608473
P62280	RPS11	40S ribosomal protein S11	9	9	9	9	9	9	9	9	7	445170	384221	375113	-0.0566648	0.0715961	-0.128261	0.898754	0.865852	0.597948	455385	445170	206089	412179	384221	306161	382380	375113	258898
P60660	MYL6	Myosin light polypeptide 6	7	7	7	7	7	7	7	7	7	255201	332016	475961	0.791742	0.326125	0.465617	0.0132592	0.149498	0.000580208	340556	221918	255202	346032	330757	332016	475961	438050	479936
P46781	RPS9	40S ribosomal protein S9	8	8	7	8	8	9	9	7	8	266931	307454	415750	0.978034	0.626177	0.351856	0.057533	0.192755	0.356186	266931	298936	151661	284899	307454	508014	369012	415750	602880
P58215	LOXL3	Lysyl oxidase homolog 3	23	23	23	22	22	20	23	23	20	408007	279542	414495	-0.293456	-0.526312	0.232856	0.3656	0.00563179	0.457163	465102	408007	388256	315599	279542	279541	414526	414494	232942
P62249	RPS16	40S ribosomal protein S16	9	9	8	9	9	8	9	9	7	383881	387799	406370	0.196925	0.0508448	0.14608	0.648631	0.897153	0.693943	413749	383881	215209	394320	387799	248460	486198	406370	260556
Q9BRK5	SDF4	45 kDa calcium-binding protein	11	12	11	12	12	11	12	12	12	261496	297723	352418	0.569675	0.196894	0.372781	0.441729	0.740716	0.549479	155883	261496	473017	216322	297723	450858	239521	352418	746804
P61978	HNRNPK	Heterogeneous nuclear ribonucleoprotein K	18	19	18	19	18	16	17	17	14	498448	328559	248014	-1.01235	-0.52424	-0.488113	0.00116128	0.0126968	0.00387312	538726	498448	418446	362315	328559	317316	220854	249919	248014
Q8IVF2	AHNAK2	Protein AHNAK2	51	41	24	50	45	20	30	29	19	340839	417500	326289	0.0363223	0.326412	-0.290089	0.913385	0.443885	0.325269	431842	340839	213122	512328	417500	289120	287898	360134	326289
P41271	NBL1	Neuroblastoma suppressor of tumorigenicity 1	3	3	3	3	3	3	3	3	3	333707	217019	339370	0.372458	-0.291276	0.663733	0.617642	0.623303	0.351759	175945	333707	495102	217019	395338	184894	230279	806996	339370
Q96FW1	OTUB1	Ubiquitin thioesterase OTUB1	8	8	8	8	8	6	8	8	7	334260	336946	420907	0.358045	0.14116	0.216885	0.271215	0.601913	0.197466	222771	334260	396144	326874	336946	359199	329712	447530	420907
O94769	ECM2	Extracellular matrix protein 2	16	12	8	16	16	15	18	15	11	123695	342999	452136	1.76632	1.3068	0.459518	0.0348052	0.0531448	0.273236	269534	123695	93689.9	342999	443110	311181	767053	452136	354577
Q86Y38	XYLT1	Xylosyltransferase 1	28	25	25	26	27	23	26	25	22	323554	352557	380173	-0.0631809	-0.131746	0.0685647	0.786788	0.625786	0.787911	321502	323554	452861	352557	396939	255955	384362	380173	282694
Q03692	COL10A1	Collagen alpha-1(X) chain	2	2	2	2	2	2	2	2	2	68940.3	267684	501695	2.77634	2.36833	0.408016	0.00137524	0.0143144	0.554287	90848.3	63561.9	68940.3	251782	267684	813115	501695	346530	736364
Q86UP2	KTN1	Kinectin	67	69	69	66	61	63	57	54	49	516814	290116	223922	-1.18801	-0.932069	-0.255937	0.0301978	0.0535045	0.337416	353412	516814	745563	290116	220511	306448	181944	223922	282611
Q6UXI7	VIT	Vitrin	19	18	17	18	17	17	19	17	17	308728	300327	304674	-0.133118	-0.0940984	-0.0390193	0.711021	0.805797	0.867419	541514	308728	267911	287696	300327	426255	384598	304674	289812
P02792	FTL	Ferritin light chain	6	6	6	7	5	5	6	6	5	238452	353579	370845	0.724343	0.456949	0.267394	0.170269	0.115675	0.517661	195043	238452	330083	355638	353580	315737	278479	370845	670371
Q32P28	P3H1	Prolyl 3-hydroxylase 1	19	18	18	19	18	19	18	17	17	316451	337130	316181	0.191264	0.230433	-0.0391687	0.409218	0.195217	0.859745	316451	268937	344354	335469	337130	418421	316181	305846	451078
P46777	RPL5	60S ribosomal protein L5	11	11	11	11	11	11	11	9	10	404613	328117	313795	0.0656764	0.00629489	0.0593815	0.895114	0.989438	0.849224	454688	404613	184768	403434	328116	260174	459977	269966	313795
P78371	CCT2	T-complex protein 1 subunit beta	19	20	17	20	18	18	20	19	17	487313	356177	335095	-0.437283	-0.173804	-0.263479	0.433283	0.726155	0.548023	487313	490276	217069	425959	356177	238151	350709	335095	177757
Q9NZP8	C1RL	Complement C1r subcomponent-like protein	9	10	11	11	11	8	8	10	8	310761	291723	351340	0.168467	0.0580152	0.110451	0.741732	0.909736	0.696143	181903	310761	524624	273939	418682	291723	278520	430201	351340
P16403	H1-2	Histone H1.2	5	5	5	5	5	5	5	5	4	287850	238551	360014	0.228146	-0.0147088	0.242854	0.553819	0.978486	0.550616	486028	210285	287850	238550	233676	511866	351431	373690	360014
Q03135	CAV1	Caveolin-1	7	7	6	7	6	6	7	6	5	332304	343120	364500	-0.0295169	-0.124182	0.0946649	0.897188	0.596315	0.582941	332304	284220	439303	343120	344282	271298	364500	290981	367905
P40926	MDH2	Malate dehydrogenase, mitochondrial	13	13	13	13	14	12	13	13	13	286799	296450	447281	0.514696	0.285042	0.229654	0.386922	0.609821	0.593198	148754	286799	425051	296450	454492	243460	250108	472710	447281
P16401	H1-5	Histone H1.5	6	6	6	6	6	6	6	6	6	260031	226898	330942	0.0393988	-0.254973	0.294372	0.945093	0.722608	0.533853	662187	199989	260031	226898	186099	479924	291317	330942	387681
P30530	AXL	Tyrosine-protein kinase receptor UFO	11	11	11	9	8	5	6	7	5	282162	278077	388173	0.230197	-0.453999	0.684196	0.548139	0.315775	0.0336301	282162	252598	540265	278077	288104	186991	364022	439816	388173
O76076	CCN5	CCN family member 5	7	7	7	7	5	7	6	4	4	616073	176455	121564	-2.48927	-1.51716	-0.972108	0.000704177	0.0257587	0.0887842	511461	616073	807129	161148	176455	381410	133951	121564	88227.2
P15311	EZR	Ezrin	26	25	24	26	24	22	25	25	22	357536	346587	257792	-0.664819	-0.544304	-0.120515	0.0846342	0.250366	0.70528	331043	357536	618477	354429	346587	192146	257792	288111	247348
Q9BXJ0	C1QTNF5	Complement C1q tumor necrosis factor-related protein 5	5	5	5	5	5	5	4	5	4	335951	301150	341815	0.432974	0.310206	0.122768	0.361851	0.495651	0.64426	159975	366732	335951	301150	421449	296002	304971	465203	341815
P14923	JUP	Junction plakoglobin	26	17	24	25	23	30	27	28	29	90317.8	113998	405127	2.31489	1.09245	1.22244	0.0303263	0.394309	0.333783	90317.8	53025.9	189908	92324.6	113998	837861	309213	405127	894362
Q69YQ0	SPECC1L	Cytospin-A	22	18	19	20	20	13	15	16	7	347802	305857	295934	-0.424409	-0.369142	-0.0552667	0.148692	0.256791	0.797961	520560	347802	320354	366438	305857	240184	319723	295934	253621
P34741	SDC2	Syndecan-2	8	8	8	8	8	6	8	7	8	259887	348747	441940	0.487495	0.129615	0.357881	0.152009	0.669075	0.368836	259887	248846	327520	348747	372409	213539	478076	441940	276278
P61604	HSPE1	10 kDa heat shock protein, mitochondrial	8	8	8	8	8	8	8	8	7	320340	387927	268454	0.0789102	0.183184	-0.104273	0.843416	0.771577	0.879116	220825	337055	320340	387926	575991	156180	268454	468572	223346
P35241	RDX	Radixin	17	18	17	18	18	19	14	17	16	308625	435534	315598	-0.0857925	0.0791143	-0.164907	0.804287	0.883088	0.761186	308625	240848	415201	470329	435534	177606	315598	375304	217990
P13674	P4HA1	Prolyl 4-hydroxylase subunit alpha-1	18	18	18	19	18	19	18	17	17	254314	393100	319549	0.34785	0.665247	-0.317397	0.0369991	0.0108279	0.0485723	288094	254314	224181	461974	393100	360712	319549	309430	342408
O94907	DKK1	Dickkopf-related protein 1	10	10	11	10	9	9	10	10	10	312155	208118	203515	-0.76594	-0.93321	0.16727	0.362378	0.129206	0.808084	312155	303610	761718	171382	208118	290691	132249	203515	545479
Q4KWH8	PLCH1	1-phosphatidylinositol 4,5-bisphosphate phosphodiesterase eta-1	2	2	2	2	2	2	2	2	2	469648	318190	280892	-0.394229	-0.455416	0.0611871	0.318186	0.330112	0.829834	484342	469648	240324	318190	337755	197312	331208	280892	258855
P05204	HMGN2	Non-histone chromosomal protein HMG-17	3	3	3	3	3	3	3	3	3	456991	309528	243593	-0.772397	-0.784386	0.0119883	0.0136	0.142687	0.978429	456991	355514	505304	309528	357633	145147	230713	293113	243593
O95980	RECK	Reversion-inducing cysteine-rich protein with Kazal motifs	25	22	23	25	25	23	23	23	22	195006	359055	372307	1.06101	1.0358	0.0252164	0.0125934	0.0189911	0.876201	137414	195006	240999	359055	458754	337887	368092	372307	427984
Q9UBR2	CTSZ	Cathepsin Z	10	10	10	10	9	8	9	9	7	323697	241382	354742	-0.102728	-0.497232	0.394505	0.867411	0.336994	0.408401	210875	323697	580537	197052	296252	241382	189388	354742	476382
P20849	COL9A1	Collagen alpha-1(IX) chain	NaN	2	1	4	4	4	3	3	5	58236.7	165156	248794	3.48769	3.31023	0.177458	0.151704	0.178781	0.888039	2530.48	58236.7	169167	145024	165156	1015819	248794	155793	907868
Q04917	YWHAH	14-3-3 protein eta	9	9	9	9	9	9	10	8	9	299579	318556	331211	-0.0671349	-0.0791283	0.0119934	0.799451	0.645111	0.956691	289208	299580	399233	318556	324418	283922	238939	331210	380128
Q13642	FHL1	Four and a half LIM domains protein 1	11	10	11	11	11	11	11	10	10	258366	376554	266107	0.409089	0.6321	-0.223011	0.309023	0.0583924	0.530994	185260	290292	258366	312528	376554	439523	266107	255341	478765
P02795	MT2A	Metallothionein-2	3	3	3	2	2	2	2	3	3	438712	181515	367314	-0.589848	-1.41079	0.820944	0.508814	0.090779	0.24962	197738	438712	811111	111545	181515	184891	126904	367314	442742
P21781	FGF7	Fibroblast growth factor 7	8	8	7	8	8	8	8	8	7	250944	349860	432100	0.564703	0.284451	0.280252	0.141149	0.325054	0.477556	217326	250944	293518	365331	349860	226271	473660	432100	253077
P42785	PRCP	Lysosomal Pro-X carboxypeptidase	12	12	13	12	13	12	12	12	12	284512	329227	313086	0.191573	0.0782337	0.113339	0.477233	0.825608	0.750855	284512	238214	359881	329227	413030	211058	313086	417095	278186
Q9HB71	CACYBP	Calcyclin-binding protein	11	11	12	13	11	12	13	12	9	372508	314862	312099	-0.109123	-0.0867151	-0.0224075	0.643022	0.765697	0.908875	372508	379510	243370	371472	314862	245622	316924	312099	277224
O75175	CNOT3	CCR4-NOT transcription complex subunit 3	8	7	6	8	6	3	6	6	2	318025	326434	265875	-0.194303	0.121827	-0.31613	0.206105	0.473394	0.120469	350202	318025	285395	410148	326434	305852	315547	252936	265875
P09211	GSTP1	Glutathione S-transferase P	8	8	8	7	8	8	8	8	7	273386	325580	357371	0.234704	0.187194	0.0475101	0.636787	0.665721	0.904273	180998	273386	412694	237374	325580	389977	213680	357371	435664
P55058	PLTP	Phospholipid transfer protein	6	6	5	7	6	7	6	6	6	184123	400898	385704	0.920196	1.0278	-0.107601	0.00671343	0.000647472	0.595923	205918	177669	184123	342802	415460	400898	415477	385704	284862
P04632	CAPNS1	Calpain small subunit 1	5	5	5	5	4	5	4	4	4	307733	312776	311801	-0.0799484	-0.265018	0.18507	0.748828	0.493952	0.606303	275939	307733	423463	362323	312776	182868	311801	370247	263775
O75347	TBCA	Tubulin-specific chaperone A	7	7	7	7	7	7	7	7	7	411128	210898	364225	-0.405915	-0.723024	0.317109	0.578662	0.260589	0.50287	183214	411128	650672	193474	267083	210898	156864	364225	368829
P50991	CCT4	T-complex protein 1 subunit delta	26	26	23	25	25	24	24	23	20	393904	344936	304388	-0.17255	0.0423737	-0.214923	0.759768	0.937365	0.552231	393904	444957	161567	380508	344936	235627	340575	304388	190806
Q96S86	HAPLN3	Hyaluronan and proteoglycan link protein 3	11	10	12	12	12	12	11	11	12	197712	310178	430755	1.1047	0.650391	0.454311	0.063678	0.206584	0.0242227	115066	197712	317778	271388	332094	310178	365519	456675	430755
P40925	MDH1	Malate dehydrogenase, cytoplasmic	11	11	11	11	11	11	11	11	11	324437	260689	431188	0.302935	0.00153542	0.301399	0.685466	0.997948	0.547049	129218	324437	454310	227675	321923	260689	180442	431188	459597
P17980	PSMC3	26S proteasome regulatory subunit 6A	16	17	13	15	13	12	14	11	8	392325	294242	276372	-0.598785	-0.337839	-0.260946	0.0470545	0.0930469	0.201267	392325	431912	311592	321922	276105	294242	276499	276372	198923
Q15758	SLC1A5	Neutral amino acid transporter B(0)	6	6	6	6	6	6	6	6	6	299405	293302	351316	0.277126	-0.162818	0.439944	0.0325594	0.436526	0.0709461	269249	299405	320147	302199	293302	207546	342789	351316	381336
Q13438	OS9	Protein OS-9	20	20	19	19	20	19	18	17	15	263928	370437	315972	-0.0498282	0.0583331	-0.108161	0.880235	0.874202	0.762269	408951	263928	246846	370437	374147	217024	350417	315972	216945
Q9H492	MAP1LC3A	Microtubule-associated proteins 1A/1B light chain 3A	3	3	3	3	3	3	3	3	2	370609	255662	352755	-0.292168	-0.52033	0.228161	0.660655	0.352793	0.645177	191315	370608	566882	255662	289035	184347	157674	393613	352755
P10619	CTSA	Lysosomal protective protein	9	8	9	8	8	7	7	7	7	365635	229620	211694	-1.03812	-0.866037	-0.17208	0.0208072	0.0438335	0.239725	365635	364667	647657	229620	283129	219374	204231	230646	211694
Q8TEA8	DTD1	D-aminoacyl-tRNA deacylase 1	4	4	3	4	3	3	4	4	3	260568	306823	277293	-0.156087	-0.193764	0.0376771	0.712137	0.655642	0.87989	239390	260568	528735	326152	306823	220278	277293	351903	244311
Q9NZN4	EHD2	EH domain-containing protein 2	19	20	17	20	19	16	19	19	15	306078	332257	330046	0.19145	-0.01975	0.2112	0.41893	0.944969	0.529082	315197	306078	248423	332257	342288	202258	409689	330046	263920
Q14764	MVP	Major vault protein	31	31	29	32	30	31	32	30	26	331792	295400	275465	-0.50165	-0.276065	-0.225585	0.110459	0.145747	0.359999	331792	430163	320299	295400	270193	322597	305874	275465	191166
Q8TDW7	FAT3	Protocadherin Fat 3	1	1	1	1	2	3	1	1	3	405163	239719	280928	-0.296132	-0.344388	0.0482559	0.348244	0.372357	0.838715	423355	405163	236362	362189	228172	239719	280928	303194	257137
P35613	BSG	Basigin	7	8	8	6	6	6	6	8	6	347054	281000	306060	-0.316551	-0.551929	0.235378	0.0458662	0.0710626	0.348733	338657	407596	347054	281000	291922	185341	306060	307125	263870
Q12797	ASPH	Aspartyl/asparaginyl beta-hydroxylase	18	18	15	18	18	17	18	18	15	296078	346378	293147	0.0736364	0.144576	-0.0709394	0.75771	0.492354	0.805821	302096	252490	296078	346378	358052	245960	384208	293147	233692
Q969H8	MYDGF	Myeloid-derived growth factor	6	6	6	6	6	6	6	6	6	314016	264478	406369	0.242987	-0.10791	0.350897	0.747722	0.8478	0.525107	136726	314016	451464	207994	281536	264478	163149	406369	484577
Q9UII2	ATP5IF1	ATPase inhibitor, mitochondrial	2	2	2	2	2	2	2	2	2	428427	317984	206204	-0.887711	-0.55401	-0.3337	0.0101158	0.119048	0.267415	323275	460890	428427	317984	321676	197197	206204	252104	193859
Q68BL8	OLFML2B	Olfactomedin-like protein 2B	15	14	16	15	15	14	15	16	15	200292	322013	381200	0.988853	0.880689	0.108164	0.00781228	0.0165729	0.493933	200292	144120	220155	322013	402979	305703	393145	331461	381200
P27816	MAP4	Microtubule-associated protein 4	44	41	43	44	44	40	42	42	41	280584	345352	262757	-0.126466	0.210267	-0.336734	0.719753	0.546587	0.295232	393061	212465	280584	406272	345352	258595	204729	262758	334860
Q16181	SEPTIN7	Septin-7	16	16	12	16	15	15	15	14	15	250589	337167	320044	0.451824	0.721035	-0.269211	0.273114	0.0861108	0.340224	250589	283471	147817	321102	337168	434377	320044	226951	369908
P09496	CLTA	Clathrin light chain A	7	7	7	7	7	7	7	7	7	349029	289357	291941	-0.180819	-0.185304	0.00448545	0.362119	0.332977	0.954976	257594	349029	372417	292844	289357	268789	291941	260812	301933
P41250	GARS1	Glycine--tRNA ligase	17	16	14	18	18	16	17	15	14	207081	387660	306754	0.449758	0.749496	-0.299738	0.0268643	0.00724678	0.126409	202328	245041	207081	406045	387660	309936	306754	327632	260274
P39687	ANP32A	Acidic leucine-rich nuclear phosphoprotein 32 family member A	8	6	6	8	7	6	7	7	6	166363	446590	346497	1.17765	1.14704	0.0306117	0.0536663	0.179556	0.965678	208955	93180.1	166363	446590	558397	141077	346497	450151	240378
P62269	RPS18	40S ribosomal protein S18	11	10	9	11	10	9	10	10	9	304299	307966	347111	0.300392	0.0544065	0.245985	0.447008	0.885138	0.38289	346935	304299	173197	307966	309523	214796	386518	347111	254526
P54852	EMP3	Epithelial membrane protein 3	2	2	2	2	2	2	2	2	1	284424	287961	346868	0.268126	-0.0542266	0.322352	0.200239	0.816505	0.154256	321851	284424	225931	302331	287961	212230	356890	291768	346868
Q14520	HABP2	Hyaluronan-binding protein 2	3	3	3	3	3	3	3	3	3	162728	248211	327673	1.24424	0.926583	0.317659	0.0123059	0.0427598	0.495935	164435	153104	162728	241071	248211	470179	327673	296524	560537
Q86V81	ALYREF	THO complex subunit 4	7	6	7	6	6	5	5	6	3	318376	250704	230601	-0.737288	-0.961217	0.223929	0.135758	0.139978	0.565737	318376	284879	671558	250704	264486	124467	230601	218824	260550
P27348	YWHAQ	14-3-3 protein theta	8	8	8	9	8	8	8	8	7	281794	287857	328581	0.0571308	-0.0433458	0.100477	0.838977	0.856078	0.60159	224791	281794	371845	287857	299004	250076	239284	328581	337372
P68036	UBE2L3	Ubiquitin-conjugating enzyme E2 L3	6	6	6	6	6	6	6	6	5	253471	298922	303164	0.298225	0.0204474	0.277778	0.35603	0.959257	0.394748	194263	253471	364358	298922	339906	184245	292775	375801	303164
Q16543	CDC37	Hsp90 co-chaperone Cdc37	12	12	11	12	12	11	11	12	11	301260	335461	277725	-0.170438	0.0302232	-0.200661	0.244254	0.930082	0.575034	316577	264422	301260	407240	335461	196571	280055	277725	227478
P49368	CCT3	T-complex protein 1 subunit gamma	24	24	23	25	24	20	23	23	17	399002	307858	277765	-0.435157	-0.201432	-0.233725	0.398793	0.661914	0.576331	399002	416005	196297	348284	307858	199891	302925	277765	156671
Q9BZF9	UACA	Uveal autoantigen with coiled-coil domains and ankyrin repeats	35	34	13	36	34	28	31	27	22	235170	336218	312542	0.863894	0.997846	-0.133952	0.197199	0.142226	0.434823	269927	235170	82107.7	336218	323220	381978	312542	269254	373350
P62195	PSMC5	26S proteasome regulatory subunit 8	18	19	18	18	19	18	17	15	12	378726	260003	236568	-0.5599	-0.324601	-0.235298	0.0666021	0.235632	0.141095	378726	413693	257808	314959	251144	260003	236568	253482	210260
P61956	SUMO2	Small ubiquitin-related modifier 2	2	2	2	2	2	2	2	2	2	298617	197156	357088	-0.0795841	-0.537518	0.457933	0.912393	0.39787	0.358503	156485	298617	576223	173346	257650	197156	161514	357088	395659
P0DMV8;P0DMV9	HSPA1A;HSPA1B	Heat shock 70 kDa protein 1A	19	19	18	19	18	19	17	18	17	294449	277223	242539	-0.21214	-0.129773	-0.0823669	0.463249	0.487907	0.755706	263221	294449	362167	245522	277223	314864	210238	242539	354132
Q14393	GAS6	Growth arrest-specific protein 6	17	16	16	17	17	15	16	15	15	172144	366932	381693	0.878592	0.74156	0.137032	0.151857	0.182436	0.784751	277204	172144	121305	374330	366932	196982	462665	381693	203722
P02679	FGG	Fibrinogen gamma chain	2	2	1	2	2	2	2	2	1	53403.8	152218	230087	2.64098	2.1318	0.509179	0.0317482	0.0435079	0.66399	62400.1	53403.8	49929.4	139815	152218	658118	230087	168788	1039741
P62318	SNRPD3	Small nuclear ribonucleoprotein Sm D3	4	4	4	4	4	4	4	4	4	364486	258720	211913	-0.749001	-0.451028	-0.297973	0.00377005	0.0111815	0.121619	380441	364486	349775	302651	258720	242476	211913	190678	252862
Q12884	FAP	Prolyl endopeptidase FAP	26	26	20	27	26	24	25	25	24	158660	331908	394464	1.36695	1.15589	0.21106	0.0058914	0.0122024	0.260101	105204	158660	180428	273263	331908	367350	323958	404379	394464
P40227	CCT6A	T-complex protein 1 subunit zeta	15	16	15	16	15	15	15	15	15	381806	306081	280632	-0.323296	-0.0899855	-0.23331	0.570851	0.858629	0.594658	381806	399273	166620	344022	306081	200056	308422	280632	149828
Q5VYK3	ECPAS	Proteasome adapter and scaffold protein ECM29	28	27	18	26	24	22	23	19	15	267853	314945	248506	0.0859451	0.309704	-0.223759	0.73775	0.227997	0.154021	267853	315788	192340	314945	293136	335544	315141	248506	248392
P78417	GSTO1	Glutathione S-transferase omega-1	11	12	10	11	11	10	11	10	11	321608	259336	288488	-0.24811	-0.248233	0.000123342	0.624314	0.464307	0.999761	208898	321608	412411	221389	259336	288002	155537	288488	368609
P29400	COL4A5	Collagen alpha-5(IV) chain	4	4	4	1	1	4	1	1	1	120818	272917	408132	1.72313	1.05673	0.666398	0.00270226	0.0107285	0.00459287	120818	103500	178360	265677	276889	272917	408132	389614	504746
Q9UKP4	ADAMTS7	A disintegrin and metalloproteinase with thrombospondin motifs 7	34	31	29	32	32	33	34	32	31	133622	330564	388148	1.36036	1.27541	0.084945	0.00520649	0.000159053	0.73756	154557	128652	133622	330564	320393	355840	445069	388148	260304
P03950	ANG	Angiogenin	6	6	6	6	6	6	5	5	5	207294	254201	315182	0.272607	0.027888	0.244719	0.533974	0.948824	0.251675	207294	181147	426491	254201	305659	218423	315182	343449	260791
P15153	RAC2	Ras-related C3 botulinum toxin substrate 2	8	8	8	8	8	8	8	8	8	295625	256074	311783	0.284286	0.00471306	0.279573	0.251145	0.983642	0.00552218	299332	295625	191854	256074	273558	244741	321723	311783	305680
O43242	PSMD3	26S proteasome non-ATPase regulatory subunit 3	24	22	19	24	20	21	22	20	18	343097	261692	229928	-0.498736	-0.280997	-0.217739	0.0365677	0.214254	0.101934	343097	385209	264227	307596	241854	261692	235548	229928	228568
Q9NZM1	MYOF	Myoferlin	84	83	75	85	77	71	82	73	58	290074	263767	293662	0.0156657	-0.202209	0.217875	0.908344	0.17919	0.142788	255218	319168	290074	263767	264262	222624	319950	259811	293662
P00746	CFD	Complement factor D	6	8	7	8	8	8	8	7	7	158826	268456	393505	1.13723	0.664381	0.472851	0.0421078	0.288153	0.332739	109892	158826	260033	159342	268456	422385	300621	393505	408290
P10586	PTPRF	Receptor-type tyrosine-protein phosphatase F	42	39	41	41	41	39	39	38	33	194356	232292	288479	0.525152	0.174266	0.350886	0.230815	0.647677	0.22618	170100	194356	349031	232292	226542	315035	288479	280996	424238
Q99538	LGMN	Legumain	7	7	6	7	6	7	7	6	6	244752	280778	338723	0.41608	0.0604305	0.35565	0.184086	0.864151	0.241417	244752	179722	315420	280778	307915	181969	275497	353194	338723
P07910	HNRNPC	Heterogeneous nuclear ribonucleoproteins C1/C2	20	19	18	20	19	15	19	18	17	253828	298692	268108	-0.0485636	-0.0698102	0.0212466	0.809228	0.839091	0.939947	358816	253828	236468	336637	298692	185247	259844	268108	279448
Q9Y6X9	MORC2	ATPase MORC2	2	1	1	2	1	1	1	1	1	126514	250495	368008	1.10314	0.527459	0.575686	0.0929058	0.369999	0.0197779	118750	126514	346810	250495	298611	208593	368008	389461	360396
Q7L014	DDX46	Probable ATP-dependent RNA helicase DDX46	7	4	3	5	4	3	6	3	2	273508	292875	287957	-0.145732	-0.0228252	-0.122907	0.601272	0.922808	0.643041	273508	232828	345685	226212	292875	316865	287957	192860	292756
Q9Y490	TLN1	Talin-1	101	100	96	99	95	93	97	89	95	254905	276553	272169	0.163212	0.311681	-0.148469	0.502961	0.22487	0.510214	254905	284763	193942	276553	267058	364438	272169	225410	322193
Q32MZ4	LRRFIP1	Leucine-rich repeat flightless-interacting protein 1	24	24	22	23	24	19	22	20	18	298510	318841	211097	-0.5263	-0.294769	-0.231531	0.0737893	0.571936	0.664656	372003	298510	277806	385548	318841	135954	178882	273465	211097
Q92688	ANP32B	Acidic leucine-rich nuclear phosphoprotein 32 family member B	7	8	6	8	8	8	8	8	6	164265	384264	314223	1.0977	1.12545	-0.0277513	0.0303318	0.107063	0.962757	164265	106746	171085	384264	504501	160694	314223	414505	225768
P61326;Q96A72	MAGOH;MAGOHB	Protein mago nashi homolog	9	9	7	8	8	8	9	8	7	294254	264082	249606	-0.405685	-0.635212	0.229527	0.330323	0.284173	0.594373	294254	223026	505802	274189	264082	122354	274973	249606	208039
P26639	TARS1	Threonine--tRNA ligase 1, cytoplasmic	27	26	25	26	26	25	26	24	26	284758	264053	236247	-0.187239	-0.0321636	-0.155076	0.280661	0.845279	0.212438	233916	284758	321114	301431	264053	251345	228904	236248	267967
Q96S97	MYADM	Myeloid-associated differentiation marker	3	3	2	3	3	2	3	3	2	311720	246112	265281	-0.225609	-0.276784	0.0511754	0.229809	0.116575	0.764186	311720	318851	257366	271842	246112	215027	265281	283675	212633
Q76LX8	ADAMTS13	A disintegrin and metalloproteinase with thrombospondin motifs 13	5	3	4	7	7	7	7	7	7	17908.2	71921.5	147668	3.77736	3.16776	0.609595	0.0304906	0.0655212	0.735767	17908.2	13526	21167.9	71921.5	59712.6	866456	147668	81421.5	1099425
Q00839	HNRNPU	Heterogeneous nuclear ribonucleoprotein U	17	16	15	16	17	14	17	14	14	288283	239832	242353	-0.0345592	-0.252028	0.217469	0.928705	0.51251	0.319962	397589	288283	180701	239832	259783	196830	330220	242353	240853
Q7KZF4	SND1	Staphylococcal nuclease domain-containing protein 1	36	36	35	37	36	36	36	37	34	278279	309985	220937	-0.104249	0.374339	-0.478587	0.645165	0.167684	0.00858741	278279	282140	183218	352893	286412	309985	220937	241264	217274
P54578	USP14	Ubiquitin carboxyl-terminal hydrolase 14	16	15	14	16	16	14	16	15	15	230895	295514	235801	0.0799948	0.337633	-0.257638	0.525063	0.027426	0.13916	228105	230895	250438	334254	295514	269469	235801	289327	228327
Q01130	SRSF2	Serine/arginine-rich splicing factor 2	5	5	4	5	4	5	5	4	4	249890	206518	375897	0.56097	-0.076086	0.637056	0.353523	0.892952	0.175946	346170	249890	118738	206518	285041	148953	401647	375897	218434
P20810	CAST	Calpastatin	27	27	28	27	25	19	24	24	23	317625	286461	166500	-0.894012	-0.725576	-0.168436	0.0458091	0.253886	0.761399	273432	317625	488716	303501	286461	107978	163626	242763	166500
Q14517	FAT1	Protocadherin Fat 1	104	95	98	103	99	92	99	96	83	246086	236282	299007	0.108049	-0.137616	0.245665	0.700533	0.598019	0.0777477	246086	199562	352918	238814	230710	236282	299007	241774	300140
P00738	HP	Haptoglobin	3	1	5	5	6	6	6	6	6	15599.6	117788	205776	4.17689	3.53078	0.646109	0.0134231	0.0252663	0.62527	15599.6	10258.8	33833.9	103599	117788	685041	205776	152732	1019407
O00584	RNASET2	Ribonuclease T2	8	8	8	8	8	7	8	8	7	190881	220245	288490	0.487403	0.040411	0.446992	0.237406	0.92494	0.196662	190881	166204	341270	220245	310823	172019	271984	380187	288490
P15586	GNS	N-acetylglucosamine-6-sulfatase	8	8	8	8	8	8	8	8	7	228515	223059	302098	0.188046	-0.0441221	0.232168	0.531356	0.864098	0.360671	202809	228515	324911	215098	286329	223059	219586	302098	335612
P62316	SNRPD2	Small nuclear ribonucleoprotein Sm D2	6	6	5	6	6	6	6	6	6	330936	234180	202676	-0.717746	-0.514448	-0.203298	0.00847157	0.00702377	0.177698	377622	330936	303466	247996	234180	224039	178250	202676	235989
P35637	FUS	RNA-binding protein FUS	8	9	9	8	8	4	6	6	3	446590	252539	150207	-1.62417	-1.38618	-0.237993	0.0335326	0.151504	0.809411	446590	364785	455621	299065	252538	55031.4	150207	235432	71650.6
P25940	COL5A3	Collagen alpha-3(V) chain	16	20	17	22	23	23	22	17	20	127454	292100	287424	1.39258	1.48684	-0.0942624	0.0657681	0.0481709	0.832816	63462.5	127454	185500	245195	292100	461238	287424	210180	449496
P15559	NQO1	NAD(P)H dehydrogenase [quinone] 1	8	8	6	9	9	8	8	8	7	296096	221030	236978	-0.273158	-0.444661	0.171503	0.0453746	0.0126152	0.212324	296096	324431	284311	199522	221030	245662	236978	235655	277126
P11216	PYGB	Glycogen phosphorylase, brain form	24	25	23	25	25	23	23	22	20	199978	262528	175680	-0.54744	0.0667445	-0.614184	0.413388	0.915447	0.0212448	199978	583250	156067	262528	311789	255499	154072	215435	175680
P17655	CAPN2	Calpain-2 catalytic subunit	15	14	15	15	15	13	15	14	14	280327	265991	210577	-0.508036	-0.346221	-0.161816	0.115334	0.311551	0.383793	235296	280327	423394	268213	265991	190550	206957	222808	210577
P01215	CGA	Glycoprotein hormones alpha chain	2	2	2	2	2	2	2	2	2	167587	221867	224094	0.345867	-0.0106297	0.356497	0.738155	0.989778	0.767619	167587	128764	304060	221866	383094	75509.2	224094	715052	84057.7
P23526	AHCY	Adenosylhomocysteinase	18	19	19	19	19	19	19	19	19	264207	258174	313268	0.296838	0.111496	0.185342	0.637674	0.823911	0.68934	122053	264207	328100	185211	258174	279005	159360	313268	392893
Q7Z4H7	HAUS6	HAUS augmin-like complex subunit 6	2	2	1	2	2	1	1	1	1	249670	291945	226450	-0.08015	0.0793158	-0.159466	0.864036	0.87626	0.512406	145682	249670	410198	307873	291945	195759	214532	259967	226450
P17987	TCP1	T-complex protein 1 subunit alpha	23	22	22	23	23	22	22	22	21	345356	273638	240539	-0.460121	-0.168886	-0.291235	0.335629	0.698138	0.461393	360474	345356	179151	316123	273638	181472	251304	240539	141724
Q12905	ILF2	Interleukin enhancer-binding factor 2	11	11	10	11	10	9	10	9	9	318805	253189	190205	-0.774746	-0.469042	-0.305703	0.000403662	0.136065	0.274842	359254	304775	318805	302836	253189	171659	192897	189974	190205
P02748	C9	Complement component C9	1	1	1	2	1	2	2	1	2	26016.2	87927.9	215065	3.62077	2.82464	0.796131	0.0182649	0.0492605	0.587072	18416	29765.6	26016.2	85006.6	87927.9	678387	215065	121268	1017933
P55145	MANF	Mesencephalic astrocyte-derived neurotrophic factor	9	10	10	9	9	8	9	10	7	241678	231250	236702	-0.23771	-0.338	0.10029	0.617916	0.537645	0.803943	185103	241678	459339	231250	305673	143946	179805	294514	236702
P99999	CYCS	Cytochrome c	4	4	4	4	4	4	4	4	4	248434	183868	376378	0.4098	-0.111577	0.521377	0.547158	0.82895	0.341563	121658	248434	342578	168882	264398	183868	157437	376378	409701
E9PAV3	NACA	Nascent polypeptide-associated complex subunit alpha, muscle-specific form	4	4	3	4	4	3	4	3	3	183138	383039	253429	0.166071	0.5543	-0.388229	0.735404	0.376066	0.515674	303521	137440	183138	404802	383039	156019	253429	295003	144336
Q13838	DDX39B	Spliceosome RNA helicase DDX39B	15	14	14	14	15	14	15	14	14	233312	311056	259604	-0.107691	0.154871	-0.262562	0.669305	0.558071	0.418707	285672	216336	233312	311056	316260	202262	259604	259738	170935
P27695	APEX1	DNA-(apurinic or apyrimidinic site) endonuclease	10	9	9	10	9	9	9	9	9	214937	300832	207672	-0.0575854	0.0643355	-0.121921	0.859733	0.89058	0.778282	193143	214937	337873	300832	347113	153550	201680	297097	207672
P08603	CFH	Complement factor H	53	51	52	8	6	49	3	4	5	480046	28773.2	48468	-2.9278	-2.82982	-0.0979818	0.00946079	0.0970231	0.948225	480046	390906	664834	28639.9	28773.2	421239	48468	39864.6	146542
Q9UPT5	EXOC7	Exocyst complex component 7	5	5	2	5	5	4	4	3	1	232313	225347	268062	0.0195656	-0.137904	0.157469	0.909537	0.477929	0.2193	232313	225562	312967	225347	209909	260264	237591	268189	268062
P34932	HSPA4	Heat shock 70 kDa protein 4	42	42	41	42	42	40	42	42	40	258181	310292	188012	-0.344226	-0.0862745	-0.257952	0.241663	0.843074	0.564825	218214	258181	330349	310292	334674	149787	180609	267909	188012
P06865	HEXA	Beta-hexosaminidase subunit alpha	13	12	12	13	12	11	12	11	11	204276	266051	282795	0.194578	0.127181	0.0673968	0.639264	0.736642	0.806429	160478	204276	341129	199466	274519	266051	191711	282795	309138
Q13217	DNAJC3	DnaJ homolog subfamily C member 3	20	20	17	20	18	17	19	16	16	231963	261563	228340	0.0452868	0.0688826	-0.0235958	0.885096	0.812999	0.886738	328869	231963	175797	264297	261563	223868	295058	218706	228340
P49589	CARS1	Cysteine--tRNA ligase, cytoplasmic	19	22	23	24	23	21	20	22	18	208563	260474	245709	0.114092	0.290154	-0.176062	0.626361	0.266527	0.0870234	179025	208563	295419	299766	260474	258272	245709	229550	247929
Q16706	MAN2A1	Alpha-mannosidase 2	30	29	27	30	30	29	31	28	26	154116	386999	241109	0.456767	0.991567	-0.5348	0.150459	0.0419893	0.217425	154116	144363	203045	386999	422132	217375	281078	241109	172327
P07357	C8A	Complement component C8 alpha chain	1	1	1	2	2	2	1	2	2	9154.58	62927.8	114545	4.32778	3.68745	0.640331	0.019801	0.0480562	0.72637	9127.66	9154.58	15629.3	62927.8	53274.5	833055	114545	89358.6	1033236
P61247	RPS3A	40S ribosomal protein S3a	12	11	12	12	11	11	12	12	10	250126	262214	278877	0.387689	0.313945	0.0737438	0.368802	0.405439	0.748228	255589	250126	127902	262214	267744	223729	323429	278877	203003
P00367	GLUD1	Glutamate dehydrogenase 1, mitochondrial	23	27	22	28	28	22	25	27	22	103686	392998	188794	1.2023	1.78898	-0.586685	0.0227541	0.090738	0.522275	72994.4	105543	103686	392998	733206	114403	188794	314498	163915
Q8N428	GALNT16	Polypeptide N-acetylgalactosaminyltransferase 16	7	8	7	7	7	6	6	6	2	199012	290455	223631	0.0551732	0.293739	-0.238566	0.889266	0.56925	0.4841	144694	199012	344638	290455	356950	176310	223631	205542	242150
P15924	DSP	Desmoplakin	117	106	114	112	109	128	119	120	114	102436	109143	288273	1.78312	0.984045	0.799078	0.0408571	0.334617	0.438988	102436	57708.1	144549	104980	109143	577147	202837	288273	595767
Q14103	HNRNPD	Heterogeneous nuclear ribonucleoprotein D0	6	7	7	6	6	6	6	6	6	270617	248204	222210	-0.265394	-0.234095	-0.0312983	0.00303169	0.303176	0.88046	279778	255682	270617	273404	248204	175326	222210	228339	219710
Q13347	EIF3I	Eukaryotic translation initiation factor 3 subunit I	12	11	11	13	12	11	13	11	10	240722	252773	219210	-0.16907	-0.0485204	-0.12055	0.372932	0.82117	0.40163	311438	240722	212853	274680	252773	207774	238954	214341	219210
O00462	MANBA	Beta-mannosidase	21	20	20	20	20	20	20	20	20	182845	238437	257480	0.393162	0.286863	0.106298	0.129138	0.263736	0.381894	182845	170910	266505	238437	280963	225734	256009	286166	257480
P61204;P84077	ARF1;ARF3	ADP-ribosylation factor 3	5	3	4	5	3	4	5	4	4	204903	195996	257543	0.469596	0.029014	0.440582	0.216652	0.914078	0.338944	212888	199071	204903	161419	195996	291545	257542	205989	434611
P04275	VWF	von Willebrand factor	4	4	4	6	6	6	6	6	6	19720.8	87963.5	177126	3.52371	2.8056	0.718105	0.0235324	0.0506856	0.620671	19720.8	18507.6	37467.2	83772.3	87963.5	634215	177126	119352	984105
P51888	PRELP	Prolargin	9	7	7	9	9	9	9	9	9	98567.9	253880	268743	1.49274	1.97672	-0.483983	0.0231899	0.0216045	0.40129	114992	55947.1	98567.9	245412	253880	620605	268743	167573	313848
Q9UJJ9	GNPTG	N-acetylglucosamine-1-phosphotransferase subunit gamma	6	6	6	6	6	6	6	6	6	179080	294592	229094	0.478963	0.549672	-0.0707092	0.311973	0.257892	0.818465	116090	179080	276967	197288	294592	310707	207336	229094	328192
P98175	RBM10	RNA-binding protein 10	13	9	10	11	8	5	5	6	3	201284	262051	236017	-0.0100047	0.209333	-0.219338	0.986378	0.489396	0.68249	301989	165320	201284	262052	217159	272903	114386	236017	364566
Q15233	NONO	Non-POU domain-containing octamer-binding protein	19	19	17	18	15	16	13	11	13	402036	168882	114940	-1.9767	-1.28928	-0.68742	0.000530367	0.00308112	0.0347577	501272	377422	402036	212330	145289	168882	87804.3	114940	123606
P33908	MAN1A1	Mannosyl-oligosaccharide 1,2-alpha-mannosidase IA	15	15	14	15	14	14	14	13	9	229090	239200	238556	-0.0405483	-0.0935656	0.0530173	0.794897	0.631118	0.742385	217301	229090	288049	191160	239200	258153	214728	257298	238556
P51149	RAB7A	Ras-related protein Rab-7a	10	10	10	9	9	8	9	9	8	288157	211655	206115	-0.450968	-0.525905	0.0749372	0.230923	0.192126	0.530779	194217	288157	417081	211655	215533	171417	204430	206115	216880
P03951	F11	Coagulation factor XI	3	1	2	3	3	3	3	3	3	60473.3	184765	223478	2.45008	1.96498	0.485106	0.0164299	0.0228787	0.57108	71164.1	60473.3	47315.8	141354	184765	463929	223478	203984	728859
Q9Y5S9	RBM8A	RNA-binding protein 8A	6	6	6	6	6	6	6	6	5	282756	250762	210227	-0.563501	-0.756405	0.192904	0.233481	0.321134	0.777474	282756	201685	431383	267049	250762	76206.6	210227	254592	142404
P35475	IDUA	Alpha-L-iduronidase	16	15	16	16	16	16	16	16	16	167102	292258	283860	0.644597	0.722305	-0.0777079	0.0179	0.0073116	0.675949	167102	147683	185936	298008	292258	236585	286949	283860	215227
P53618	COPB1	Coatomer subunit beta	24	23	22	23	23	23	21	22	17	327538	211758	198561	-0.652637	-0.329824	-0.322814	0.0571296	0.214014	0.150844	327538	328786	217890	263697	211644	211758	198561	204970	148401
Q9BUF5	TUBB6	Tubulin beta-6 chain	7	8	5	8	6	7	6	6	6	268696	265355	240557	-0.15056	0.13379	-0.28435	0.641605	0.583698	0.26208	268696	269122	171861	265356	232402	266162	241594	156356	240557
P18077	RPL35A	60S ribosomal protein L35a	9	9	9	9	9	9	9	9	6	280248	229030	244179	0.0388285	-0.0156256	0.0544542	0.920937	0.96475	0.840587	280248	280409	149946	264168	229030	188532	293819	244179	178051
Q96HC4	PDLIM5	PDZ and LIM domain protein 5	21	21	21	19	20	19	21	18	19	270424	230680	205923	-0.474613	-0.285788	-0.188826	0.0460649	0.11853	0.432072	285563	270424	268524	263655	230680	188188	159667	205923	235067
Q9Y6Y8	SEC23IP	SEC23-interacting protein	15	15	13	15	12	9	10	6	6	300159	234061	186288	-0.610977	-0.266134	-0.344844	0.0654105	0.147308	0.199499	309056	300159	236008	234061	210050	256048	186288	141404	233292
P12081	HARS1	Histidine--tRNA ligase, cytoplasmic	20	19	20	20	20	20	19	19	18	194746	259474	191364	-0.308145	0.0959485	-0.404093	0.468955	0.806496	0.0391886	194746	175562	392183	263532	259474	239394	191364	165022	223720
P63279	UBE2I	SUMO-conjugating enzyme UBC9	4	4	4	4	4	4	4	4	4	247466	179674	233467	-0.290815	-0.403723	0.112908	0.633475	0.469868	0.766768	147879	247466	460142	179674	247039	163857	138958	283514	233467
P62879	GNB2	Guanine nucleotide-binding protein G(I)/G(S)/G(T) subunit beta-2	2	2	1	2	2	1	1	1	1	213185	234593	338002	0.45497	0.131058	0.323912	0.384758	0.668184	0.503787	142639	240151	213185	168059	243254	234593	151477	338002	367363
P18621	RPL17	60S ribosomal protein L17	6	6	5	6	6	5	6	6	6	217767	236402	284116	0.797729	0.500776	0.296953	0.166507	0.322449	0.241585	217767	223662	89879.3	258515	236402	202932	357684	284116	226292
P58397	ADAMTS12	A disintegrin and metalloproteinase with thrombospondin motifs 12	41	39	38	41	38	41	39	39	35	184012	248629	235396	0.505913	0.621635	-0.115722	0.0899249	0.0404503	0.570144	184012	206413	137938	244720	248629	313644	299881	235396	212521
Q13219	PAPPA	Pappalysin-1	40	39	39	39	38	34	38	38	33	260475	204519	232337	-0.356051	-0.37932	0.0232684	0.194444	0.0656001	0.91314	260475	235014	320790	227736	204519	191582	247117	232337	163122
O94856	NFASC	Neurofascin	31	31	30	30	31	29	30	29	28	154056	224817	265465	0.376608	0.175937	0.200671	0.385465	0.665758	0.10549	154056	149453	331706	212501	230480	224817	278077	265465	226400
Q12907	LMAN2	Vesicular integral-membrane protein VIP36	13	12	10	12	11	11	12	12	12	280810	162517	232692	-0.464294	-0.851114	0.38682	0.253532	0.0584886	0.0621357	207192	280810	443661	162517	176004	153738	176635	239155	232692
P43235	CTSK	Cathepsin K	8	8	7	8	7	6	7	7	5	279372	222030	193321	-0.490409	-0.340619	-0.14979	0.0211636	0.0741607	0.312852	307574	279372	240950	240632	222030	190847	217590	177525	193321
Q8NHP8	PLBD2	Putative phospholipase B-like 2	12	11	12	12	12	12	10	11	11	187469	237349	237586	0.298414	0.188894	0.109521	0.48025	0.594486	0.703178	143610	187468	294396	192342	237350	257141	187763	237586	330453
Q9Y281	CFL2	Cofilin-2	8	8	7	8	7	7	8	8	5	192036	253347	200516	0.238622	0.327017	-0.0883948	0.609993	0.249363	0.830879	149652	252556	192036	210258	268956	253347	158128	375978	200516
P62888	RPL30	60S ribosomal protein L30	5	5	5	5	5	5	5	5	5	209620	230330	255008	0.196913	0.108468	0.088445	0.0988389	0.188486	0.406228	225785	203275	209620	230330	243385	215041	260293	218285	255008
O75508	CLDN11	Claudin-11	6	6	5	6	6	5	6	4	4	306076	209161	185573	-0.773781	-0.643923	-0.129859	0.00491883	0.018651	0.385046	264962	306076	354625	209161	215791	167012	185574	163910	189177
P62701	RPS4X	40S ribosomal protein S4, X isoform	13	13	13	13	13	11	13	12	11	236246	256214	259904	0.423058	0.448114	-0.0250568	0.374401	0.333101	0.8842	236246	240558	103877	264524	256214	221169	273872	259904	199895
Q08397	LOXL1	Lysyl oxidase homolog 1	19	19	16	18	19	16	18	18	18	256244	222690	243932	0.169807	0.0274067	0.142401	0.619309	0.931635	0.487197	256244	263689	145745	189360	222690	247230	286568	243932	200538
P05546	SERPIND1	Heparin cofactor 2	2	1	1	2	2	3	3	2	2	29254.5	121250	208160	3.47431	2.90747	0.566845	0.0110669	0.0211065	0.6186	29254.5	19148	33649	121250	116278	564693	208160	153486	809912
Q03252	LMNB2	Lamin-B2	33	33	32	33	32	30	31	31	29	330471	207757	139699	-1.19361	-0.708335	-0.485275	0.000167075	0.000250747	0.00787069	343134	330471	323115	213326	207757	189524	134663	139698	162770
Q9HBL0	TNS1	Tensin-1	25	21	13	16	13	7	12	13	7	239468	225253	214926	-0.194593	-0.0938416	-0.100752	0.420709	0.6799	0.156733	308253	239468	186061	229586	218497	225253	214926	194348	219384
Q9Y625	GPC6	Glypican-6	12	11	11	10	11	9	11	8	10	289213	184022	227109	-0.387309	-0.592904	0.205595	0.0881596	0.00070461	0.27149	289213	255110	291202	184022	186694	182261	227109	170965	247300
Q9UJT2	TSKS	Testis-specific serine kinase substrate	1	1	2	1	1	2	1	1	2	138824	262824	362825	1.26452	1.13526	0.129256	0.215619	0.151336	0.859266	187573	138824	49198.8	308121	262824	167666	446464	362825	109668
Q6P9B6	MEAK7	MTOR-associated protein MEAK7	3	3	2	3	3	2	4	3	4	92559.6	175674	225815	1.68773	1.54285	0.144886	0.0139765	0.064218	0.830412	112914	92559.6	61705.3	175674	168002	540503	225815	222473	429176
Q9Y230	RUVBL2	RuvB-like 2	20	19	19	20	20	18	18	19	17	295973	205012	157819	-0.946528	-0.516752	-0.429776	0.00138329	0.0498116	0.045587	295973	350621	266772	255372	205012	180553	157819	162919	150417
P00749	PLAU	Urokinase-type plasminogen activator	15	15	15	12	13	11	12	11	9	455529	85064.1	71593.8	-2.88928	-2.62823	-0.261045	0.000740151	0.000958322	0.282852	388969	455529	721644	93954.1	85064.1	67695.8	79614.9	71593.8	55157.8
P60866	RPS20	40S ribosomal protein S20	3	4	3	3	3	3	3	3	3	247672	216181	215853	0.092954	-0.00657527	0.0995293	0.787183	0.981818	0.600067	273296	247672	149134	210693	216181	218614	291355	194738	215852
Q68BL7	OLFML2A	Olfactomedin-like protein 2A	12	13	12	11	12	11	11	12	12	214473	230564	256680	0.541627	0.333181	0.208445	0.191187	0.387461	0.112809	235374	112124	214473	204128	240450	230564	256680	238544	285105
P53675	CLTCL1	Clathrin heavy chain 2	2	1	1	1	2	2	1	1	2	137610	239963	282678	0.772538	0.539646	0.232892	0.0371695	0.0793282	0.164796	137610	136333	216778	211865	239963	245704	308286	282678	232644
O75340	PDCD6	Programmed cell death protein 6	5	5	5	5	4	4	4	5	5	276619	188029	200690	-0.677487	-0.907144	0.229657	0.0183394	0.0345376	0.419383	276619	273716	380648	198545	188029	117055	204869	200690	171345
Q9Y262	EIF3L	Eukaryotic translation initiation factor 3 subunit L	19	18	17	17	17	17	18	17	16	243667	216250	221876	-0.0500774	-0.140324	0.0902462	0.830205	0.568673	0.238043	290531	243668	173709	216250	220659	192490	229296	221876	217811
Q8NC51	SERBP1	Plasminogen activator inhibitor 1 RNA-binding protein	19	19	18	19	19	16	16	17	17	310317	232341	188132	-0.752553	-0.593821	-0.158731	0.0435686	0.242129	0.713526	310318	215616	354732	261648	232341	113571	139732	188801	188132
O00410	IPO5	Importin-5	30	27	28	29	27	26	26	24	25	206664	240575	210194	0.0527051	0.225749	-0.173044	0.620616	0.0195154	0.162727	206664	198782	218068	257581	240575	231176	210194	242582	196044
Q07021	C1QBP	Complement component 1 Q subcomponent-binding protein, mitochondrial	3	3	1	4	3	2	2	4	3	153349	279207	283875	0.633529	0.555943	0.0775865	0.0668313	0.177698	0.836879	201763	153349	136796	279207	304731	158058	283875	289132	192533
Q92520	FAM3C	Protein FAM3C	9	9	9	10	9	9	8	9	9	144923	225220	271640	0.863375	0.651254	0.212121	0.127882	0.191486	0.486095	93230.1	144923	235669	195512	280128	225220	201158	350888	271640
Q13557	CAMK2D	Calcium/calmodulin-dependent protein kinase type II subunit delta	14	12	13	14	13	13	13	13	10	253429	228668	175351	-0.600173	-0.320711	-0.279463	0.0132673	0.238772	0.291451	244765	307261	253429	263776	228668	162197	175351	198716	157023
Q99832	CCT7	T-complex protein 1 subunit eta	23	21	18	22	21	20	22	20	17	270414	235581	219179	-0.20534	0.071914	-0.277254	0.706767	0.878673	0.449566	270414	310048	123249	270851	235581	188068	243489	219179	126335
P25398	RPS12	40S ribosomal protein S12	6	6	6	6	6	6	6	6	6	239084	205471	210267	-0.104455	-0.160065	0.0556094	0.526918	0.0324285	0.7249	239084	219678	240519	203911	216143	205472	210267	185134	261155
P23634	ATP2B4	Plasma membrane calcium-transporting ATPase 4	32	30	26	31	28	25	30	28	23	233279	207298	215525	-0.134521	-0.334848	0.200327	0.553	0.222055	0.364271	233279	300991	200411	218999	207298	154496	255740	215525	193006
Q8TB73	NDNF	Protein NDNF	16	16	7	17	17	16	17	17	17	50416.3	214480	340947	2.67321	1.96322	0.709989	0.00194149	0.00470645	0.0176003	90524.7	50416.3	42082.5	253928	214480	209078	457664	319416	340947
Q99983	OMD	Osteomodulin	7	7	7	7	7	7	7	7	7	133031	213711	311379	1.5811	0.90545	0.675649	0.0204926	0.0925183	0.0513178	133031	64933.9	151752	167042	241329	213711	419842	311379	268571
P08865	RPSA	40S ribosomal protein SA	8	9	9	8	8	8	9	9	9	285647	180451	180915	-0.660543	-0.732949	0.0724061	0.0160145	0.0095143	0.553425	349297	250137	285647	180451	159898	188400	180916	207081	168677
Q07507	DPT	Dermatopontin	2	3	2	3	3	3	3	3	3	43334.5	201750	249050	2.80632	2.45388	0.352435	0.00623172	0.00743199	0.543772	30616.9	43334.4	70205.5	201750	400355	189664	249050	554518	230845
Q9BRA2	TXNDC17	Thioredoxin domain-containing protein 17	4	4	4	4	4	4	3	3	4	236622	151647	335910	0.292463	-0.192087	0.48455	0.724755	0.758307	0.441719	91380.2	236622	330046	151647	215500	146463	111661	335910	349524
Q9NRY6	PLSCR3	Phospholipid scramblase 3	4	4	4	4	4	4	4	4	4	213622	187715	215433	-0.356766	-0.733494	0.376727	0.378536	0.177379	0.287455	204878	213622	427536	187715	201952	107388	230475	215433	179467
Q9NRV9	HEBP1	Heme-binding protein 1	6	6	5	6	5	6	6	6	6	175021	215166	216112	0.368491	0.382194	-0.0137024	0.456966	0.323327	0.969138	120523	175021	260036	215166	210138	268577	160890	216112	339442
P08236	GUSB	Beta-glucuronidase	12	11	13	12	11	11	12	11	11	184302	185357	206550	-0.0841026	-0.232141	0.148039	0.85729	0.601571	0.499322	160042	184302	391402	177248	185357	216847	175047	206550	268074
P55884	EIF3B	Eukaryotic translation initiation factor 3 subunit B	28	27	23	27	24	26	25	24	24	240210	252054	201083	-0.171917	-0.100381	-0.0715357	0.492777	0.775758	0.798507	285202	240210	172018	252909	252054	150040	222380	201083	184327
Q06828	FMOD	Fibromodulin	5	5	5	5	5	5	5	5	4	91098	149020	112367	1.50511	1.66154	-0.156434	0.235936	0.122258	0.890778	30960.8	91098	125397	149020	147975	507802	104334	112367	689905
Q9H2M9	RAB3GAP2	Rab3 GTPase-activating protein non-catalytic subunit	9	8	6	7	5	2	7	4	2	206492	208533	233802	0.274281	0.145377	0.128904	0.432994	0.555046	0.631031	239285	206492	146238	196653	208533	238394	309758	233802	176486
Q16531	DDB1	DNA damage-binding protein 1	39	37	33	39	34	32	34	34	30	235563	209350	208977	-0.255894	-0.224919	-0.0309747	0.27381	0.289545	0.875402	203834	235563	286390	209350	233292	176379	166105	232683	208977
P37837	TALDO1	Transaldolase	13	13	13	13	13	13	12	13	13	253399	192535	234324	-0.205304	-0.441964	0.23666	0.716909	0.333849	0.577689	146911	253399	362644	145248	192535	192570	126565	234324	297031
O95084	PRSS23	Serine protease 23	12	11	10	12	12	12	12	11	11	190511	221692	224385	0.106773	0.225768	-0.118995	0.699185	0.313929	0.58543	248893	190511	162614	221692	215761	257784	257182	224385	166833
P62857	RPS28	40S ribosomal protein S28	2	2	2	2	2	2	2	2	2	214536	174616	242942	0.193213	-0.337554	0.530766	0.570143	0.184467	0.115077	172999	214536	273063	174616	188888	152292	185410	242942	336248
P35268	RPL22	60S ribosomal protein L22	3	3	2	3	3	3	3	3	3	137980	294093	268815	0.982232	1.02357	-0.0413399	0.0912205	0.0800815	0.907149	184552	137980	76575.1	294093	301977	184477	312326	268815	179063
P24534	EEF1B2	Elongation factor 1-beta	5	6	6	6	6	5	5	5	6	223121	241319	198214	-0.156795	-0.147402	-0.00939306	0.536678	0.76295	0.984254	274399	179666	223121	295941	241319	113364	239938	198214	166938
P47755	CAPZA2	F-actin-capping protein subunit alpha-2	11	8	8	10	9	7	9	10	7	173172	287051	230180	0.318993	0.687832	-0.368839	0.310196	0.0424771	0.266618	173172	190242	132656	287051	306931	207340	246683	230180	149411
P54709	ATP1B3	Sodium/potassium-transporting ATPase subunit beta-3	9	9	8	9	8	9	9	9	8	257528	179935	208815	-0.25506	-0.599656	0.344596	0.220878	0.0369666	0.0816499	257528	303806	210594	185100	179935	142168	238880	208815	194349
O60610	DIAPH1	Protein diaphanous homolog 1	33	32	27	31	30	21	26	27	16	304599	165162	173459	-0.855101	-0.811485	-0.043616	0.00407003	0.0143902	0.834435	304599	329534	258846	208307	165162	139705	177805	173459	142330
Q14839	CHD4	Chromodomain-helicase-DNA-binding protein 4	16	9	9	13	9	4	10	4	3	177262	213801	240873	0.451662	0.27518	0.176483	0.166846	0.300831	0.277212	228704	177262	131766	203269	213800	217833	240873	202026	280795
P10301	RRAS	Ras-related protein R-Ras	10	10	9	10	10	8	10	9	9	203156	214684	236169	0.0715739	-0.16501	0.236584	0.794324	0.587447	0.494757	203156	255095	178752	226536	214684	135153	272126	236169	167272
Q07866	KLC1	Kinesin light chain 1	30	29	22	29	27	25	26	25	17	247072	205622	188915	-0.1713	-0.0334994	-0.137801	0.530435	0.916045	0.478101	247072	265276	154286	262310	205622	174867	204395	188915	183405
P53680	AP2S1	AP-2 complex subunit sigma	4	4	4	4	4	4	4	4	4	274916	203876	197929	-0.419895	-0.017971	-0.401924	0.409742	0.963558	0.297451	274916	286322	138238	266254	203876	193105	210861	197929	108886
P31150	GDI1	Rab GDP dissociation inhibitor alpha	9	9	9	9	9	9	9	9	9	170099	187293	278011	0.46638	0.354265	0.112115	0.474503	0.523619	0.777219	88726.7	170099	283445	186777	255455	187293	140321	289218	278011
O95782	AP2A1	AP-2 complex subunit alpha-1	34	34	31	33	33	31	33	30	29	274152	223719	184414	-0.294869	0.0683378	-0.363207	0.529908	0.876016	0.108711	285502	274152	121539	246285	223719	199017	198930	184414	140452
P12107	COL11A1	Collagen alpha-1(XI) chain	16	15	12	8	8	10	10	9	10	68389.7	79642.3	161973	1.80257	0.920988	0.881578	0.0776693	0.357517	0.476985	59434.9	68389.7	100858	75785.8	79642.3	461046	151049	161973	711310
P55290	CDH13	Cadherin-13	15	15	14	14	15	14	15	14	14	175911	178049	248754	0.532379	0.0693658	0.463013	0.130465	0.776099	0.0609391	133990	175910	228317	178049	176716	197574	208400	248754	314066
P42765	ACAA2	3-ketoacyl-CoA thiolase, mitochondrial	13	12	9	14	14	11	13	12	9	155541	348311	290046	0.912869	1.11098	-0.198114	0.297217	0.239893	0.814515	155541	161686	50577	355555	348311	103494	298275	290046	98127.2
Q9UHI8	ADAMTS1	A disintegrin and metalloproteinase with thrombospondin motifs 1	25	25	23	25	25	24	25	25	23	184392	205062	230060	0.0421162	-0.119996	0.162113	0.909269	0.653512	0.630318	272758	184392	172673	211050	205062	156353	281663	230060	146287
P08174	CD55	Complement decay-accelerating factor	9	9	9	9	9	9	9	9	8	211504	216396	188488	-0.212954	-0.0734997	-0.139455	0.265256	0.639016	0.425974	195988	211504	252321	216396	227572	182288	188488	219128	162630
P82094	TMF1	TATA element modulatory factor	22	20	12	17	10	11	8	10	5	252520	180929	179439	-0.241659	-0.415538	0.17388	0.637714	0.269552	0.6595	313592	252520	150615	180929	152798	181818	131331	179439	306201
Q14974	KPNB1	Importin subunit beta-1	20	20	20	19	20	19	20	20	19	186519	226723	194593	0.0788409	0.262589	-0.183748	0.226152	0.0150729	0.0479065	180972	198070	186519	226723	240064	212066	192604	210165	194593
P62136	PPP1CA	Serine/threonine-protein phosphatase PP1-alpha catalytic subunit	12	12	12	12	12	11	11	11	10	191452	227672	201471	0.0812098	0.206997	-0.125787	0.640734	0.257874	0.416262	218966	191452	162213	238859	227672	192313	225778	176997	201471
P05023	ATP1A1	Sodium/potassium-transporting ATPase subunit alpha-1	37	36	36	37	37	34	36	36	34	246532	177219	197807	-0.184233	-0.54097	0.356737	0.352284	0.0528323	0.0950166	246532	274325	194257	177219	178567	134790	236582	191386	197807
P48444	ARCN1	Coatomer subunit delta	20	20	19	20	20	21	19	19	20	256929	200733	184211	-0.369734	-0.0979284	-0.271805	0.244786	0.723787	0.213864	263338	256929	161070	241236	200734	183586	184211	194380	141082
Q04756	HGFAC	Hepatocyte growth factor activator	3	6	5	6	6	6	6	6	6	21760.9	89753.6	142677	3.56125	2.93354	0.627703	0.0157919	0.03097	0.632032	15063.6	21760.9	26936.2	83822.1	89753.6	523343	128592	142677	791593
P01591	JCHAIN	Immunoglobulin J chain	4	4	4	2	3	3	3	3	3	30189.5	73678.1	154880	2.73131	1.49206	1.23925	0.0866544	0.188975	0.374326	20159.8	30189.5	88538.4	58887.8	73678.1	276426	154880	100072	1018083
Q8TCZ2	CD99L2	CD99 antigen-like protein 2	2	2	2	2	2	2	2	2	1	133403	194429	235527	0.957532	0.552963	0.404568	0.0569958	0.00227417	0.321651	144540	123300	133403	186338	194429	207217	235527	178941	413141
P13500	CCL2	C-C motif chemokine 2	2	2	2	2	2	2	2	2	2	348798	147591	194696	-0.50102	-0.716092	0.215073	0.580499	0.401527	0.571655	81727.7	348798	441131	147591	149367	128677	102791	221684	194696
P62851	RPS25	40S ribosomal protein S25	6	6	5	6	6	4	6	6	5	201812	224423	239471	0.71475	0.39389	0.320859	0.296438	0.562674	0.480936	215888	201812	68584.8	224423	248179	121700	320886	239471	171903
P22234	PAICS	Multifunctional protein ADE2	13	14	14	14	13	14	12	12	11	261568	189299	157008	-0.804736	-0.529359	-0.275377	0.00282329	0.0199916	0.191793	261568	281775	252791	211928	189299	154474	170548	157008	130537
Q07666	KHDRBS1	KH domain-containing, RNA-binding, signal transduction-associated protein 1	4	3	3	3	3	3	3	3	3	201561	192514	168502	-0.41763	-0.253393	-0.164237	0.295443	0.454467	0.396194	343680	201561	171153	192514	181941	199856	210276	140410	168502
P43251	BTD	Biotinidase	7	7	7	7	7	7	7	7	6	155431	128680	268251	0.41455	-0.291796	0.706347	0.543381	0.63958	0.185782	103314	155431	347064	128680	207096	114000	146721	335311	268251
O60701	UGDH	UDP-glucose 6-dehydrogenase	17	17	17	17	17	17	17	16	16	185621	194923	193321	-0.0503178	0.246063	-0.296381	0.829271	0.416331	0.349252	225200	185621	158249	185510	194923	305158	193321	145761	211434
O75822	EIF3J	Eukaryotic translation initiation factor 3 subunit J	12	12	11	12	12	10	9	9	8	205925	232364	184572	-0.133845	0.0494919	-0.183337	0.196267	0.871473	0.55937	212967	205924	186262	272946	232364	142756	184572	197627	169534
Q86VP6	CAND1	Cullin-associated NEDD8-dissociated protein 1	36	35	31	35	35	34	35	32	30	160600	259184	214233	0.638508	0.698355	-0.0598469	0.150594	0.136552	0.825696	190069	160600	91138.2	259184	263488	174047	268929	214233	182165
Q15185	PTGES3	Prostaglandin E synthase 3	6	7	6	6	6	6	7	6	6	101339	266796	254508	1.02656	1.06491	-0.0383447	0.013539	0.0274979	0.892323	153622	97911.8	101339	298752	266796	175098	254508	256952	197055
Q15942	ZYX	Zyxin	18	18	16	18	17	16	13	15	14	194085	253671	141553	-0.410637	0.311391	-0.722028	0.101232	0.0543376	0.0140116	178933	227712	194085	259360	253671	229673	127392	141553	186709
Q9UBS4	DNAJB11	DnaJ homolog subfamily B member 11	13	13	11	12	13	13	11	11	12	269737	214905	135949	-0.572932	0.0954501	-0.668382	0.247392	0.835549	0.0169331	269737	292849	120179	214905	199186	270464	129135	164280	135949
Q8N2S1	LTBP4	Latent-transforming growth factor beta-binding protein 4	34	30	30	32	30	33	33	27	31	86254.2	111008	174150	1.49826	1.08485	0.413414	0.0859754	0.19819	0.685441	86254.2	69872.7	94136.6	106408	111008	458389	174150	129913	565375
Q07955	SRSF1	Serine/arginine-rich splicing factor 1	10	9	8	10	10	10	10	10	8	161145	208686	273110	0.727064	0.372787	0.354277	0.32452	0.587503	0.468281	254771	161146	67989.9	208686	238753	121628	311342	273110	148882
O95881	TXNDC12	Thioredoxin domain-containing protein 12	5	4	6	5	3	4	4	4	4	224378	153549	187302	-0.479115	-0.670022	0.190907	0.392047	0.227148	0.587048	149775	224378	415282	153549	189728	118931	122593	224425	187302
P15692	VEGFA	Vascular endothelial growth factor A	2	2	3	3	3	3	2	3	2	212466	149895	221203	0.153723	-0.203896	0.357619	0.772197	0.658223	0.3946	115373	212466	281272	139185	216275	149895	141385	303495	221204
Q14152	EIF3A	Eukaryotic translation initiation factor 3 subunit A	54	49	42	51	48	43	49	44	34	202088	202842	186843	-0.107822	-0.221849	0.114028	0.693286	0.494441	0.609734	281729	202088	161224	204085	202842	139792	222241	176654	186843
P39019	RPS19	40S ribosomal protein S19	6	6	6	7	6	6	6	6	6	188790	223295	235772	0.910719	0.485337	0.425383	0.282082	0.576301	0.525307	196686	188790	51697	223295	264536	89157.2	362730	235772	149143
Q96JB6	LOXL4	Lysyl oxidase homolog 4	21	21	17	22	21	20	23	22	13	160147	193949	302595	0.911744	0.68901	0.222734	0.230129	0.184235	0.682598	160147	166925	69060.2	228428	193949	174609	347218	302595	117001
Q4G0P3	HYDIN	Hydrocephalus-inducing protein homolog	2	2	2	2	2	2	2	2	2	251649	176396	161528	-0.689365	-0.439363	-0.250002	0.0538044	0.072096	0.308729	200339	251649	293979	176396	166571	202303	186544	161528	117297
Q04637	EIF4G1	Eukaryotic translation initiation factor 4 gamma 1	39	39	31	39	36	29	38	36	24	205961	197883	192546	-0.14991	-0.196085	0.046175	0.480838	0.537463	0.871247	252834	205961	172667	230722	197883	130994	210460	192546	162459
Q13443	ADAM9	Disintegrin and metalloproteinase domain-containing protein 9	20	22	21	20	20	16	19	20	12	197686	189568	189310	-0.18063	-0.301917	0.121286	0.412108	0.304282	0.675404	192628	197686	254026	189568	212966	127891	224553	189310	156298
Q13200	PSMD2	26S proteasome non-ATPase regulatory subunit 2	30	29	28	32	28	26	29	27	23	253674	173139	156274	-0.732803	-0.461094	-0.271709	0.0108087	0.0907672	0.236574	253674	283482	210356	222687	173139	150403	156274	163234	129203
P60520	GABARAPL2	Gamma-aminobutyric acid receptor-associated protein-like 2	3	4	4	3	4	3	3	2	2	207809	144680	206015	-0.21517	-0.593215	0.378045	0.688591	0.332058	0.277208	125489	207809	390093	144680	194526	105275	149927	206015	210544
P48637	GSS	Glutathione synthetase	14	15	15	15	15	14	13	15	13	203970	159080	243369	0.298091	0.109522	0.188569	0.666524	0.861715	0.689106	79052.2	203970	267289	159080	246794	137854	122245	269258	243369
P31948	STIP1	Stress-induced-phosphoprotein 1	28	28	28	28	27	25	26	26	28	185606	249074	174178	-0.0865288	0.196341	-0.282869	0.360144	0.524104	0.383346	185606	174556	190244	249074	260703	142782	188122	157130	174178
Q96TA1	NIBAN2	Protein Niban 2	23	22	21	22	22	21	21	20	18	179777	205882	193533	0.0327269	0.14754	-0.114813	0.686503	0.0164191	0.19749	179777	190023	179098	205882	206312	195762	193533	199064	169996
Q13332	PTPRS	Receptor-type tyrosine-protein phosphatase S	27	25	27	25	22	23	22	21	24	119196	138827	157508	0.305241	0.133983	0.171258	0.652106	0.823563	0.771925	119196	111812	294058	135049	138827	276193	157508	132574	354063
Q96QK1	VPS35	Vacuolar protein sorting-associated protein 35	22	22	20	21	21	20	21	19	20	188571	206468	180210	0.0127799	0.172677	-0.159897	0.898532	0.134694	0.0721397	163197	188571	196197	215873	193987	206468	180210	175461	196093
Q13247	SRSF6	Serine/arginine-rich splicing factor 6	13	12	11	12	12	10	13	12	8	227143	156288	230177	0.0335433	-0.445572	0.479115	0.952556	0.461328	0.256611	314122	227143	103877	156288	188727	99486.2	240096	230177	143801
P35237	SERPINB6	Serpin B6	12	12	11	12	12	12	11	12	11	197060	167398	252215	0.270839	-0.0137679	0.284607	0.687037	0.980943	0.494037	83730	197060	282183	136957	197352	167398	124646	260108	252215
P67809	YBX1	Y-box-binding protein 1	9	10	10	10	10	10	8	10	9	132028	176990	220227	0.613331	0.208433	0.404898	0.167845	0.484234	0.193824	132028	118756	214901	159441	184181	176990	173282	220227	316102
O75390	CS	Citrate synthase, mitochondrial	10	9	9	9	9	9	10	9	8	148783	205510	179693	0.191678	0.369376	-0.177698	0.49683	0.387568	0.584428	123344	148783	220450	205510	292018	145318	179693	199207	168364
Q02413	DSG1	Desmoglein-1	24	17	26	19	18	33	28	28	30	53491.5	63476.3	211080	2.12838	0.989636	1.13875	0.0509162	0.459968	0.409412	53491.5	31386	108020	44171.8	63476.3	506405	136541	211080	525940
P27105	STOM	Stomatin	9	9	9	9	10	7	10	10	8	183679	199848	204849	0.0425046	-0.0841128	0.126617	0.827036	0.793121	0.707146	162012	183679	211667	222370	199848	118993	215248	204849	156053
Q99536	VAT1	Synaptic vesicle membrane protein VAT-1 homolog	10	10	10	10	10	10	10	9	9	157191	173541	168547	0.0899506	0.279068	-0.189117	0.684981	0.344553	0.535696	157191	199225	149847	173472	173541	278490	168547	151706	221272
P46776	RPL27A	60S ribosomal protein L27a	5	5	5	5	5	4	4	4	4	159329	190803	260319	0.958612	0.47932	0.479293	0.142631	0.374337	0.230607	159329	175176	66776	190803	199086	132933	320010	260319	164223
P50502	ST13	Hsc70-interacting protein	10	10	10	10	10	10	10	10	10	189504	213768	177811	0.00227865	0.252382	-0.250103	0.991755	0.423791	0.366691	198424	189504	134394	259978	213768	153686	177811	149066	191563
Q6UWH4	GASK1B	Golgi-associated kinase 1B	16	15	14	17	17	18	17	17	15	91233.4	250947	196351	1.25686	1.50853	-0.251674	0.00497217	0.000140446	0.309933	78446	95342	91233.4	232117	250947	269811	277313	196351	171025
P21291	CSRP1	Cysteine and glycine-rich protein 1	12	11	11	11	12	11	12	10	12	160148	154289	150120	0.385805	0.263803	0.122002	0.447002	0.534441	0.838212	119689	160148	168347	126120	154289	287011	136854	150120	350348
P22314	UBA1	Ubiquitin-like modifier-activating enzyme 1	28	27	27	28	27	27	27	27	24	180230	174364	169957	-0.114485	-0.0376104	-0.0768751	0.362601	0.789507	0.592584	180230	178521	211067	174364	168755	213431	169957	161872	194551
P54727	RAD23B	UV excision repair protein RAD23 homolog B	10	10	10	10	10	10	9	10	10	180331	166125	196385	0.0829512	-0.0866407	0.169592	0.89034	0.845306	0.702662	105632	180331	276012	142149	185939	166125	110985	196385	286638
Q8IZX4	TAF1L	Transcription initiation factor TFIID subunit 1-like	1	2	2	1	2	1	2	2	1	154698	195909	202180	0.290407	0.371797	-0.0813897	0.174658	0.0778409	0.747498	154698	156342	152294	195909	243586	167225	223576	202180	149054
P40306	PSMB10	Proteasome subunit beta type-10	7	7	7	7	7	7	8	6	7	192204	177866	158245	-0.19475	-0.16517	-0.0295798	0.479285	0.272681	0.898058	169919	230177	192204	177866	178125	168301	158246	138748	228367
Q8IWU6	SULF1	Extracellular sulfatase Sulf-1	18	18	17	18	17	17	18	15	15	209057	146611	130383	-0.898347	-0.808126	-0.0902208	0.13917	0.13598	0.752764	431885	209058	163353	146611	154296	121459	177542	130383	98389.6
P00488	F13A1	Coagulation factor XIII A chain	3	3	3	4	3	4	4	3	3	38818.6	131805	213125	2.57088	2.39452	0.176362	0.00967808	0.0298113	0.835677	55074.2	38818.6	25980	131805	123507	495981	213126	135600	403148
P51991	HNRNPA3	Heterogeneous nuclear ribonucleoprotein A3	8	8	7	8	8	5	7	8	6	243200	192011	142558	-0.588933	-0.289733	-0.2992	0.0820579	0.392159	0.271186	254496	243200	156030	208238	192011	132223	142558	162870	122224
P61077	UBE2D3	Ubiquitin-conjugating enzyme E2 D3	2	2	2	2	2	2	2	2	2	167143	164087	229325	0.254356	0.0246207	0.229735	0.628375	0.953604	0.491412	98998.9	167143	251124	147585	180604	164087	128083	240088	229325
P01876	IGHA1	Immunoglobulin heavy constant alpha 1	3	4	5	2	4	6	5	4	6	22201.2	55899.7	124823	2.3493	0.507047	1.84225	0.226063	0.70421	0.317898	16019.1	22201.2	120947	16958.5	55899.7	130233	124823	42332.2	1077143
Q13740	ALCAM	CD166 antigen	14	13	13	13	13	11	12	13	13	238848	131370	179875	-0.446865	-0.903781	0.456916	0.0845254	0.0146717	0.0570106	189046	238848	282865	131370	143462	103475	149681	179875	187314
P26885	FKBP2	Peptidyl-prolyl cis-trans isomerase FKBP2	2	3	3	3	2	3	2	2	3	208473	140873	223290	-0.027771	-0.436036	0.408265	0.968665	0.447334	0.430558	95176.8	208473	306404	110894	157166	140873	97745.3	223290	262923
P41091	EIF2S3	Eukaryotic translation initiation factor 2 subunit 3	18	17	16	18	17	14	18	14	13	190835	191935	150260	-0.269287	-0.00905991	-0.260227	0.323788	0.971003	0.147109	238986	190835	143284	204464	191935	163409	178996	150260	138788
P18124	RPL7	60S ribosomal protein L7	8	6	7	8	8	7	7	7	6	170083	159396	209324	0.737581	0.540025	0.197556	0.239989	0.383017	0.451738	170083	186152	60926.6	157311	159396	236476	243878	175164	209324
Q9UBQ0	VPS29	Vacuolar protein sorting-associated protein 29	8	7	7	8	7	8	8	7	8	164107	196464	166586	-0.0238679	0.246067	-0.269935	0.823573	0.0543423	0.00641051	164107	152901	188488	205152	195741	196464	166586	155456	173788
P07108	DBI	Acyl-CoA-binding protein	5	5	5	5	5	5	5	5	5	136904	122994	252584	0.720322	-0.441374	1.1617	0.313616	0.400265	0.0822413	90666.4	136904	249011	122994	123984	80952.9	134804	405965	252584
Q9UNM6	PSMD13	26S proteasome non-ATPase regulatory subunit 13	16	16	15	16	15	13	16	14	14	220432	157294	145847	-0.660095	-0.51825	-0.141846	0.00237511	0.0231626	0.330115	220432	254419	209955	183978	157294	138499	151474	145847	135080
Q9BS26	ERP44	Endoplasmic reticulum resident protein 44	11	11	12	11	11	11	10	13	12	159766	183886	203437	0.227982	0.206526	0.0214564	0.506916	0.456686	0.931534	118521	159766	205852	160154	183886	203357	137992	223070	203437
P61163	ACTR1A	Alpha-centractin	12	12	10	12	11	11	12	11	9	183629	199802	175704	-0.0103455	0.102212	-0.112557	0.979324	0.762075	0.742845	183629	220307	119282	209504	199802	142579	225651	175704	119119
Q86SQ4	ADGRG6	Adhesion G-protein coupled receptor G6	4	3	4	4	4	3	3	4	NaN	199487	175198	195365	-1.32896	0.13589	-1.46485	0.494795	0.731312	0.44806	199487	108714	237833	169995	229734	175198	267517	195365	6224.47
O15427	SLC16A3	Monocarboxylate transporter 4	9	9	8	8	8	6	9	7	7	230155	159006	151672	-0.579649	-0.75503	0.175381	0.0270756	0.0443361	0.553234	203904	264225	230155	164301	159006	98742.6	183051	151672	133803
Q96CW1	AP2M1	AP-2 complex subunit mu	20	19	18	20	20	20	19	19	16	225606	179396	151510	-0.180349	0.149001	-0.32935	0.717173	0.759951	0.111332	239812	225606	92308.4	216418	179396	175356	175925	151510	128773
Q9NPH3	IL1RAP	Interleukin-1 receptor accessory protein	7	7	6	7	7	7	7	7	7	74205	125420	206090	1.68981	0.94251	0.747299	0.0631875	0.215812	0.376411	48325.7	74204.9	119624	84655.8	125420	286798	139813	206090	499890
P30048	PRDX3	Thioredoxin-dependent peroxide reductase, mitochondrial	5	5	5	5	5	5	5	5	5	136729	184175	166592	0.758966	0.664761	0.0942059	0.142367	0.0812615	0.800432	83695.4	148774	136729	165776	222164	184175	156190	317099	166592
P61353	RPL27	60S ribosomal protein L27	6	5	4	6	6	6	6	5	6	177210	187780	167977	0.506266	0.533733	-0.0274677	0.508681	0.452047	0.94122	215797	177210	54129.3	219224	187780	152559	272932	167978	129379
Q9GZZ8	LACRT	Extracellular glycoprotein lacritin	2	2	1	NaN	3	2	4	1	5	10409.3	38040.2	98423.3	3.37086	0.359806	3.01106	0.18167	0.832423	0.302674	6284.45	18564.5	10409.3	1646.57	40971.9	38040.2	98423.3	10136.9	1347595
Q15393	SF3B3	Splicing factor 3B subunit 3	31	32	28	32	32	29	28	24	24	191353	191627	150590	-0.258064	-0.00423622	-0.253827	0.0972759	0.979436	0.102864	204794	191353	159114	203757	191628	158294	150590	147005	164695
Q8IXL6	FAM20C	Extracellular serine/threonine protein kinase FAM20C	12	12	12	13	11	12	13	11	9	164773	204123	144362	-0.266661	-0.159129	-0.107533	0.42055	0.716375	0.801654	164773	155242	250513	204123	218440	103227	202328	144362	126008
P60953	CDC42	Cell division control protein 42 homolog	5	5	5	5	5	5	5	5	5	148895	165011	209258	0.419035	0.156785	0.26225	0.048209	0.351306	0.0575544	177701	148895	129766	156366	165011	184360	209258	183093	214192
Q92896	GLG1	Golgi apparatus protein 1	36	35	33	37	35	35	36	34	34	139797	174818	190428	0.554067	0.383271	0.170796	0.0202522	0.0397356	0.169767	157991	119097	139797	174818	173457	192478	229608	190428	190408
A8MWD9;P62308	SNRPG;SNRPGP15	Putative small nuclear ribonucleoprotein G-like protein 15	3	3	2	2	3	3	2	2	2	191363	168548	143930	-0.619623	-0.379925	-0.239698	0.0402809	0.0984778	0.117326	272241	188793	191363	168548	156135	169616	143930	120016	156974
O94855	SEC24D	Protein transport protein Sec24D	18	18	15	16	16	14	16	15	15	161770	181279	167064	0.05642	0.167154	-0.110734	0.63493	0.279806	0.504244	161770	177770	154357	161400	181279	214778	167064	155012	192748
P15880	RPS2	40S ribosomal protein S2	12	12	8	12	12	10	11	12	10	205441	171147	173232	0.298483	0.218897	0.079586	0.671406	0.749988	0.848197	223491	205441	63547.5	171147	119927	224100	250479	125085	173232
Q92747	ARPC1A	Actin-related protein 2/3 complex subunit 1A	14	14	14	14	14	14	13	13	12	176284	173019	154787	-0.0367133	-0.0576922	0.0209789	0.887647	0.791067	0.930805	143815	176284	209722	192398	173019	141666	154787	144852	219709
P07954	FH	Fumarate hydratase, mitochondrial	12	12	12	12	12	11	12	12	12	145946	146193	189513	0.500099	0.316682	0.183418	0.400955	0.53652	0.699224	80681.2	204848	145946	146193	237430	134254	123203	292262	189513
O75882	ATRN	Attractin	21	22	23	24	23	21	23	25	24	84399.4	195258	176181	1.1151	1.05586	0.0592397	0.0476629	0.148499	0.916781	65361.5	84399.4	143100	195258	342463	106075	169553	268578	176181
Q53FA7	TP53I3	Quinone oxidoreductase PIG3	8	7	11	10	10	8	8	9	7	161238	143167	260165	0.483212	0.219705	0.263507	0.537182	0.722216	0.642395	65639.8	161238	226814	143166	208832	126789	96388.3	261467	260165
P23470	PTPRG	Receptor-type tyrosine-protein phosphatase gamma	10	10	9	11	10	9	9	8	8	144191	198198	218471	0.657309	0.427696	0.229612	0.0864641	0.216365	0.472898	97056.6	144190	153234	130417	198198	201898	154766	218471	248805
P46782	RPS5	40S ribosomal protein S5	4	4	4	4	4	4	4	4	4	156703	183426	165851	0.433779	0.36838	0.0653985	0.371145	0.416225	0.776402	202800	156703	81681.8	199421	183426	152657	239018	165851	161384
P62244	RPS15A	40S ribosomal protein S15a	6	6	5	6	6	6	6	6	6	187434	175037	173323	0.0794322	0.0966892	-0.0172571	0.839397	0.782093	0.933494	187434	213763	104040	185220	157211	175037	209307	173323	135543
P33176	KIF5B	Kinesin-1 heavy chain	48	46	42	48	46	43	45	41	38	206012	169412	163282	-0.176372	0.0319958	-0.208368	0.574815	0.91848	0.214324	206012	214250	119026	205399	169412	161365	163282	164886	135224
Q9P2I0	CPSF2	Cleavage and polyadenylation specificity factor subunit 2	5	4	2	2	2	1	4	1	1	39013.3	40811.7	185573	1.9857	0.489878	1.49582	0.102673	0.736193	0.382741	39013.3	38876.8	98065.2	23619.9	40811.7	427325	82800.1	185573	601360
P04040	CAT	Catalase	22	22	19	22	22	21	20	22	20	121750	199880	216710	0.823026	0.93346	-0.110434	0.111076	0.0303878	0.77951	77187.1	121750	127975	168201	249197	199880	120223	216710	255590
P11413	G6PD	Glucose-6-phosphate 1-dehydrogenase	23	23	22	23	23	22	23	23	20	117533	192659	197696	0.660597	0.675793	-0.0151958	0.00619595	0.0114069	0.918522	109834	138306	117533	169063	192659	223462	197696	172821	206407
Q9UHD8	SEPTIN9	Septin-9	24	23	22	24	24	23	23	22	19	189473	188848	141842	-0.199408	0.232677	-0.432085	0.431639	0.381599	0.00517305	189473	194833	120166	212123	188848	179648	149259	141842	138409
P08195	SLC3A2	4F2 cell-surface antigen heavy chain	16	15	15	15	15	14	15	15	15	206934	143417	171602	-0.126345	-0.531662	0.405317	0.538026	0.0781662	0.0443201	149856	206934	227714	147547	143417	110465	186734	171602	169452
Q9Y265	RUVBL1	RuvB-like 1	17	16	16	16	15	14	16	14	14	201260	156608	121515	-0.831301	-0.540124	-0.291176	0.00748835	0.0704953	0.190429	200173	271367	201260	183707	156608	123595	114942	138954	121515
Q14696	MESD	LRP chaperone MESD	8	8	8	8	8	7	8	8	7	163946	161478	135283	-0.0301139	-0.208687	0.178573	0.941477	0.643586	0.726089	132043	163946	223643	161478	211552	91828.9	135283	256665	130969
Q15366	PCBP2	Poly(rC)-binding protein 2	6	6	5	6	6	4	6	4	5	209274	152587	158309	-0.402771	-0.430969	0.0281976	0.0406045	0.0152661	0.807571	209274	218028	176212	138961	154757	152587	165473	132830	158309
O60637	TSPAN3	Tetraspanin-3	2	2	2	2	2	1	2	2	2	198842	153750	154994	-0.3706	-0.762647	0.392046	0.48306	0.291753	0.454408	116127	198842	340301	153750	164417	63650.7	154994	188417	124504
Q15024	EXOSC7	Exosome complex component RRP42	5	5	5	5	5	3	4	4	1	195984	168133	129548	-0.661622	-0.325383	-0.336239	0.0156625	0.241844	0.232448	195984	180960	236149	168133	203848	124217	147224	129548	110938
P62277	RPS13	40S ribosomal protein S13	7	7	4	7	6	6	6	6	6	153930	183095	204966	0.879913	0.574595	0.305318	0.309123	0.437337	0.568648	172868	153930	44931.8	183094	190190	113407	318854	204966	114014
P14324	FDPS	Farnesyl pyrophosphate synthase	8	8	8	8	7	7	7	8	7	184218	132285	227913	0.127553	-0.217495	0.345048	0.839067	0.64916	0.4396	89399	184218	247480	128517	152516	132285	100904	231058	227913
Q8TAF3	WDR48	WD repeat-containing protein 48	15	15	14	15	14	9	14	11	9	179470	148480	157384	-0.360364	-0.247763	-0.112602	0.136482	0.28234	0.580774	159180	179470	224445	188106	148480	137141	158955	157384	121148
O95861	BPNT1	3'(2'),5'-bisphosphate nucleotidase 1	6	7	6	7	6	6	6	7	6	148298	152113	206990	0.456244	0.138857	0.317387	0.498311	0.767796	0.539119	77092.4	148298	205338	121328	152114	169780	100694	206990	290867
Q13185	CBX3	Chromobox protein homolog 3	6	6	6	6	6	6	6	6	4	206811	172903	144429	-0.488132	-0.38417	-0.103962	0.0513134	0.301458	0.738929	226620	156376	206811	188593	172903	101105	124956	144429	147165
Q04760	GLO1	Lactoylglutathione lyase	8	7	8	8	7	7	8	8	8	184856	131688	203931	0.0801926	-0.166234	0.246426	0.89974	0.753647	0.581439	83874.7	184856	246553	131688	174364	117828	98528.6	224776	203931
P48556	PSMD8	26S proteasome non-ATPase regulatory subunit 8	9	9	9	9	9	8	9	9	5	201698	148309	159572	-0.192968	-0.33014	0.137171	0.482155	0.371327	0.638235	201698	216262	132670	187357	148309	104827	159572	135480	179208
O43776	NARS1	Asparagine--tRNA ligase, cytoplasmic	13	14	12	14	14	14	14	14	10	122872	193472	162059	0.296336	0.65207	-0.355735	0.0341053	0.00228047	0.0136006	122872	141386	120577	193472	192263	218519	162059	144816	165293
P62314	SNRPD1	Small nuclear ribonucleoprotein Sm D1	4	4	4	4	4	4	4	3	4	198768	146331	118835	-0.755248	-0.565519	-0.189729	0.0194192	0.0280874	0.184147	265562	198768	182118	146331	137136	147797	118835	114295	147176
P50995	ANXA11	Annexin A11	14	16	13	15	16	13	13	14	12	149795	151283	176712	0.0516656	-0.24104	0.292706	0.827978	0.458823	0.226296	149795	223215	136722	170238	151283	107530	176712	179326	160623
P05114	HMGN1	Non-histone chromosomal protein HMG-14	5	5	5	5	5	5	5	5	4	194326	166394	120896	-0.685277	-0.785996	0.100718	0.050294	0.187706	0.848832	194326	181347	268587	166394	171913	64543.9	112672	167122	120896
P15121	AKR1B1	Aldo-keto reductase family 1 member B1	15	16	16	16	15	14	15	15	14	172762	159041	236649	0.372785	0.0653566	0.307428	0.578244	0.89628	0.560914	75185.9	172762	192229	108338	166012	159041	94908.9	236650	241352
Q16576	RBBP7	Histone-binding protein RBBP7	13	12	12	12	11	11	11	12	9	183966	171071	143356	-0.554163	-0.310285	-0.243878	0.0237839	0.209662	0.35493	214611	179346	183966	171071	182327	119080	108690	143555	143356
P61626	LYZ	Lysozyme C	3	3	3	3	3	4	4	3	4	40915.1	76908.3	189591	2.55129	0.309054	2.24223	0.0594038	0.810639	0.219762	45102.9	40915.1	33220.5	9728.21	76908.3	155808	189591	80779.2	806155
P04080	CSTB	Cystatin-B	4	4	4	4	4	3	4	4	4	138654	137332	183209	0.518887	-0.0257371	0.544624	0.339084	0.948157	0.165887	85892.2	138654	205075	118477	137332	142282	136605	287068	183209
Q9UBI6	GNG12	Guanine nucleotide-binding protein G(I)/G(S)/G(O) subunit gamma-12	3	3	3	3	3	3	3	3	2	139705	124791	201564	0.317188	-0.346915	0.664103	0.362163	0.421941	0.136761	212106	139705	120947	169684	124791	82269.5	231831	201564	148327
P27708	CAD	CAD protein	56	56	54	54	51	43	49	43	31	215042	150265	129203	-0.699927	-0.447242	-0.252685	0.0647005	0.225846	0.475884	154023	237052	215042	193522	150265	106529	129203	151176	93778.3
P23368	ME2	NAD-dependent malic enzyme, mitochondrial	11	11	6	12	12	8	10	9	6	125697	187790	147691	0.375434	0.571082	-0.195648	0.0894498	0.0019434	0.349942	125697	126864	123195	168708	203324	187790	147691	141806	204768
P47813	EIF1AX	Eukaryotic translation initiation factor 1A, X-chromosomal	4	4	4	4	4	4	4	4	4	140910	202833	187571	0.107454	-0.0447251	0.152179	0.835801	0.94263	0.840441	185098	116518	140910	208618	202833	65441.9	187571	237177	85416.1
Q9Y2B0	CNPY2	Protein canopy homolog 2	8	7	6	8	6	7	8	8	5	112133	148518	213460	0.65967	0.324214	0.335456	0.260438	0.488901	0.356757	75880	112133	200346	129078	148518	174504	126294	213460	249277
P0DP23;P0DP24;P0DP25	CALM1;CALM2;CALM3	Calmodulin-1	6	6	7	7	7	6	7	6	7	61744.9	148613	108401	0.776403	0.65556	0.120843	0.544465	0.499626	0.890834	39127.7	61744.9	280702	104713	170333	148613	70868	108402	443616
Q14444	CAPRIN1	Caprin-1	10	10	9	9	10	7	8	9	9	233994	162414	102731	-1.14057	-0.862917	-0.277657	0.0101354	0.180096	0.628154	278215	181669	233994	192228	162414	62970.1	102731	127585	84202.3
O00487	PSMD14	26S proteasome non-ATPase regulatory subunit 14	11	11	10	11	9	9	10	10	6	220286	132506	127426	-0.651258	-0.616535	-0.0347233	0.00752362	0.0387077	0.847911	220286	227632	174200	164427	132506	111243	139995	127426	126402
P20700	LMNB1	Lamin-B1	28	28	27	27	25	22	21	23	21	243601	104766	97079.6	-1.45306	-1.28896	-0.164097	0.00532434	0.00554236	0.532764	243601	220976	337237	130107	104766	91283.8	76079.4	97079.6	119763
P38571	LIPA	Lysosomal acid lipase/cholesteryl ester hydrolase	5	4	3	3	3	4	4	3	3	148760	161815	171820	0.2211	0.173747	0.0473525	0.206809	0.231292	0.675063	159840	122804	148760	151943	170448	161815	171820	147146	182909
Q99729	HNRNPAB	Heterogeneous nuclear ribonucleoprotein A/B	5	4	5	4	4	3	4	4	3	208654	141352	121256	-1.13954	-0.883333	-0.256204	0.0125247	0.0533776	0.505691	208654	205505	290207	163588	141352	85738.1	78788.1	121256	121812
P36871	PGM1	Phosphoglucomutase-1	22	23	23	23	23	23	23	23	23	82231.5	183137	183814	1.1306	1.3115	-0.180903	0.00528274	0.00535517	0.472837	67683.9	97727.9	82231.5	174144	183137	260774	149876	183814	207237
Q15365	PCBP1	Poly(rC)-binding protein 1	12	12	12	12	12	12	12	11	11	163251	148486	147856	-0.113969	-0.106791	-0.00717799	0.365621	0.478074	0.948288	163251	185074	145276	138014	148486	171532	144947	147856	161594
P46063	RECQL	ATP-dependent DNA helicase Q1	22	24	19	23	21	22	20	17	19	173662	149990	145428	-0.215865	0.0380185	-0.253884	0.467653	0.891314	0.313065	173662	194724	118971	149990	144813	200461	145428	110124	160357
O75116	ROCK2	Rho-associated protein kinase 2	53	54	46	54	50	48	48	46	30	155470	173362	146842	-0.084589	0.200617	-0.285206	0.787742	0.398152	0.278333	155470	183988	114689	173362	155502	184689	176782	146842	105993
O75462	CRLF1	Cytokine receptor-like factor 1	11	11	10	11	10	10	11	11	10	123208	124865	197588	0.843511	0.405631	0.43788	0.104021	0.448069	0.178741	165724	64547.8	123208	116762	124865	210127	201765	191014	197588
P62753	RPS6	40S ribosomal protein S6	6	6	6	6	6	6	6	5	6	126507	135993	203483	0.876859	0.42967	0.447189	0.0384372	0.277486	0.12866	126507	136524	75295.6	119832	135993	195001	203483	176036	224826
O00754	MAN2B1	Lysosomal alpha-mannosidase	21	20	19	22	20	19	22	20	20	91362.5	159269	170242	0.637668	0.605056	0.0326118	0.163961	0.150118	0.89194	87097.6	91362.5	173487	153825	159269	198291	138509	170242	220479
Q96DI7	SNRNP40	U5 small nuclear ribonucleoprotein 40 kDa protein	7	7	6	6	5	5	7	3	2	175690	136728	150548	-0.362196	-0.341189	-0.0210069	0.357329	0.0324733	0.955928	175690	167816	189227	126886	136728	158186	150548	87928.6	198454
P61088	UBE2N	Ubiquitin-conjugating enzyme E2 N	7	7	6	7	6	6	6	6	6	134877	153136	145354	0.303018	0.152744	0.150274	0.55748	0.705931	0.657033	85653.7	134877	206334	131935	153136	162092	124321	145354	247706
P18065	IGFBP2	Insulin-like growth factor-binding protein 2	4	3	4	4	4	4	4	4	4	46115.2	83941.4	144946	2.0934	1.22886	0.864534	0.0816542	0.162903	0.403027	27660.3	46115.2	89396.9	83941.4	74353.1	235246	104708	144946	583934
P39023	RPL3	60S ribosomal protein L3	13	13	9	13	12	11	13	8	10	174374	148634	139447	0.562068	0.352936	0.209133	0.453747	0.598095	0.548663	174374	177918	49781.7	167536	129204	148634	258917	139447	137657
O15335	CHAD	Chondroadherin	8	6	5	8	7	8	8	8	8	85983.6	166295	173556	1.2845	1.1567	0.127803	0.00842357	0.016572	0.722051	85983.6	89455.5	64670.8	166295	135229	245122	173556	158714	261033
P28340	POLD1	DNA polymerase delta catalytic subunit	3	2	2	2	1	1	1	1	1	180437	153435	129578	-0.698856	-0.46628	-0.232576	0.0586967	0.137638	0.429661	162812	246120	180437	162759	153435	109799	143110	129578	91165
P40261	NNMT	Nicotinamide N-methyltransferase	7	7	7	7	7	7	7	6	6	125259	138214	139532	0.0851587	0.372775	-0.287617	0.446294	0.383146	0.478671	122742	152133	125259	128575	138214	285736	144884	138114	139532
Q15417	CNN3	Calponin-3	9	7	7	9	8	6	6	7	6	133884	164494	145467	-0.0109138	0.364773	-0.375687	0.963128	0.2226	0.12487	176401	133884	110929	221364	164494	153618	118027	149166	145468
Q4ZHG4	FNDC1	Fibronectin type III domain-containing protein 1	43	37	38	38	41	38	40	39	25	122261	168342	156179	0.168392	0.572728	-0.404336	0.654842	0.0397762	0.329538	142801	122262	109061	163240	168342	227979	193168	156179	89578.6
Q15008	PSMD6	26S proteasome non-ATPase regulatory subunit 6	16	16	15	16	16	14	13	15	13	197727	134124	117593	-0.708827	-0.432754	-0.276073	0.0057863	0.0508442	0.0776331	197727	219911	165757	164852	134124	132547	110663	126843	117593
P11766	ADH5	Alcohol dehydrogenase class-3	14	13	12	14	14	14	11	13	12	153861	135664	146852	0.0463657	0.0844593	-0.0380936	0.895416	0.774874	0.91583	111807	173281	153861	129967	135664	201524	107861	146852	207241
P51665	PSMD7	26S proteasome non-ATPase regulatory subunit 7	9	9	8	9	8	9	9	8	6	190514	134003	130002	-0.479708	-0.395936	-0.083772	0.0221351	0.0743182	0.495688	190514	206891	154043	159524	124682	134003	125552	130002	137189
P06576	ATP5F1B	ATP synthase subunit beta, mitochondrial	12	12	12	12	12	12	12	12	12	114764	155252	161159	0.455425	0.310091	0.145334	0.115199	0.335538	0.629053	114764	106423	154778	115519	155252	200863	144992	161159	208567
O43505	B4GAT1	Beta-1,4-glucuronyltransferase 1	8	8	8	8	8	8	8	8	8	108994	160117	211957	0.730642	0.408417	0.322225	0.113742	0.286776	0.351818	80894.3	108994	155333	113688	175900	160117	132496	222828	211957
Q8IWB7	WDFY1	WD repeat and FYVE domain-containing protein 1	7	6	5	6	6	6	6	4	4	154926	152800	147013	-0.131458	-0.00822703	-0.123231	0.0797506	0.841853	0.131124	158707	153368	154926	162357	149428	152800	148071	131798	147013
P61254	RPL26	60S ribosomal protein L26	7	7	4	7	6	6	7	6	2	144400	157828	157105	0.370142	0.487353	-0.117211	0.623576	0.42635	0.820928	184782	144400	55822.8	195888	157828	132730	246998	157105	82875.6
P26572	MGAT1	Alpha-1,3-mannosyl-glycoprotein 2-beta-N-acetylglucosaminyltransferase	9	8	6	8	8	9	8	7	8	103975	163903	158829	0.520429	0.5118	0.00862885	0.0665999	0.148467	0.976454	143463	103976	102746	123565	163903	219359	158829	143958	197817
Q9Y2S6	TMA7	Translation machinery-associated protein 7	2	2	2	2	2	1	2	2	2	140916	102570	177211	-0.177103	-0.816376	0.639273	0.816332	0.311686	0.267611	86190.2	140916	369566	102570	134060	59776.1	88944.8	197042	177211
P62913	RPL11	60S ribosomal protein L11	6	6	5	6	5	5	5	5	5	166873	167324	154885	0.112864	0.131035	-0.0181713	0.768554	0.755969	0.948848	166873	180451	88394.4	167324	185793	112440	175846	154885	123582
P62495	ETF1	Eukaryotic peptide chain release factor subunit 1	11	11	11	12	11	11	11	11	11	149424	155102	136399	-0.113077	-0.00138219	-0.111695	0.647059	0.995363	0.134947	118899	149424	202364	156191	147983	155102	136399	136387	152767
Q6DHV5	CC2D2B	Protein CC2D2B	2	1	2	1	1	1	1	1	2	84435.9	120890	159320	0.870899	0.806864	0.0640354	0.101081	0.18619	0.921957	112545	79586	84435.9	108050	120890	309988	159320	108128	268523
Q9P253	VPS18	Vacuolar protein sorting-associated protein 18 homolog	11	10	6	11	8	4	8	6	1	117940	107130	161180	0.709318	0.0874869	0.621831	0.121908	0.778321	0.250799	119148	113485	117940	107130	96683.1	184685	161180	138204	312919
P35998	PSMC2	26S proteasome regulatory subunit 7	18	18	18	18	18	18	18	17	14	195153	130990	115136	-0.762116	-0.457132	-0.304984	0.00974431	0.0445062	0.139452	195153	219119	168060	164327	130990	129045	115136	130807	97817.9
P09960	LTA4H	Leukotriene A-4 hydrolase	18	19	17	18	19	17	19	19	17	157733	153688	195905	0.3428	0.206135	0.136664	0.569016	0.674558	0.725925	68788.4	157733	181592	121118	153688	162496	99428.5	206327	195905
O94979	SEC31A	Protein transport protein Sec31A	32	29	28	28	30	29	26	25	22	192503	148287	119686	-0.608054	-0.323219	-0.284836	0.00289694	0.092176	0.0781903	192503	194847	161215	165916	125502	148287	115099	123964	119686
P01889	HLA-B	HLA class I histocompatibility antigen, B alpha chain	8	8	8	8	8	7	7	8	6	203587	115740	141898	-0.414783	-0.861917	0.447135	0.0538969	0.0123936	0.0433493	203586	222051	160152	118918	115740	87621.5	157391	136833	141898
O75874	IDH1	Isocitrate dehydrogenase [NADP] cytoplasmic	15	14	15	14	14	15	15	15	14	144670	157615	196536	0.504321	0.312475	0.191847	0.327358	0.476854	0.645468	74907.8	151005	144670	108147	157615	183856	108888	196536	218232
O75937	DNAJC8	DnaJ homolog subfamily C member 8	11	10	11	10	11	7	9	9	7	167133	169112	115710	-0.566616	-0.627371	0.0607545	0.0641444	0.312684	0.912937	156973	167134	240042	169112	171108	59041.5	114464	146363	115710
Q8IWA5	SLC44A2	Choline transporter-like protein 2	7	7	7	7	7	7	7	6	7	157645	138454	142268	0.0171248	-0.108955	0.12608	0.930747	0.430383	0.442363	128923	157645	169430	138454	147484	134448	142268	134991	185802
P62081	RPS7	40S ribosomal protein S7	5	4	3	4	4	4	5	4	3	157382	150571	153458	0.594755	0.595976	-0.00122134	0.369286	0.362157	0.994725	159360	157382	48297.7	150571	149989	185217	194437	153458	139833
Q7Z7M0	MEGF8	Multiple epidermal growth factor-like domains protein 8	32	31	30	34	35	28	34	34	23	59934.2	213847	183165	1.50685	1.78589	-0.279037	0.0378235	0.0297992	0.702618	43219.9	59934.2	67172.1	213848	332884	100223	183165	251286	86768.2
Q86SR1	GALNT10	Polypeptide N-acetylgalactosaminyltransferase 10	18	19	17	17	19	18	18	18	15	126451	121154	135862	0.0351842	-0.178172	0.213356	0.930029	0.685407	0.513883	110147	126450	232720	121154	179686	102794	135862	194070	132265
Q7Z5H3	ARHGAP22	Rho GTPase-activating protein 22	NaN	NaN	1	1	1	2	1	1	2	4469.27	12834	43956.4	4.22663	3.26553	0.961096	0.0753547	0.151892	0.711141	2088.2	4469.27	8703.91	11963.5	12834	470516	43956.4	15982.6	758717
O00203	AP3B1	AP-3 complex subunit beta-1	19	14	10	16	17	14	18	14	8	116442	144199	172045	0.761237	0.514172	0.247065	0.0743796	0.133222	0.32908	134386	116442	75363.7	136281	144199	174813	172045	145089	230045
O00629	KPNA4	Importin subunit alpha-3	6	6	6	6	6	6	6	5	6	130629	198207	135389	0.0954812	0.412736	-0.317254	0.752211	0.267196	0.368889	160290	130630	98194.9	203330	198207	120352	135389	171804	107807
P38919	EIF4A3	Eukaryotic initiation factor 4A-III	13	13	13	13	13	13	12	11	11	193528	142514	133318	-0.493258	-0.226934	-0.266324	0.193068	0.440545	0.32217	193528	205896	121782	167234	127013	142514	143881	133318	90703.1
O14773	TPP1	Tripeptidyl-peptidase 1	11	11	11	11	11	11	11	11	10	160855	107685	154343	-0.337945	-0.726487	0.388542	0.211562	0.0204695	0.0374113	160855	158487	238031	107684	115704	107517	122023	154343	159565
P10145	CXCL8	Interleukin-8	2	2	2	2	2	2	2	2	2	307801	61720.4	63046.4	-2.6336	-2.34532	-0.288281	0.0884659	0.050587	0.773128	93035.7	307801	594258	65153.7	61720.4	32247.3	12527.3	63046.4	90157.3
Q15631	TSN	Translin	9	9	9	9	10	8	9	10	8	140808	138530	182823	0.360862	0.130835	0.230028	0.51598	0.769228	0.480598	72540.3	140808	192006	129146	143897	138530	108031	210297	182823
Q99873	PRMT1	Protein arginine N-methyltransferase 1	12	12	11	12	12	10	12	12	9	170992	158536	122688	-0.639241	-0.22846	-0.410781	0.0211696	0.204372	0.124679	190104	170992	164169	158536	169063	123811	128214	122688	89789.9
P30044	PRDX5	Peroxiredoxin-5, mitochondrial	4	4	5	4	4	5	4	3	4	132435	155384	113999	0.196593	0.428305	-0.231712	0.668127	0.260521	0.663757	97860	133584	132435	116253	155384	233532	113999	96336	237253
P00387	CYB5R3	NADH-cytochrome b5 reductase 3	10	10	8	10	10	7	9	8	7	163825	152670	133960	0.1511	-0.0318279	0.182928	0.701601	0.924281	0.610944	164346	163825	97893.4	156230	152670	103427	222061	133960	121312
Q9H4M9	EHD1	EH domain-containing protein 1	17	17	16	17	15	15	16	17	14	138881	152834	152723	0.263151	0.244436	0.0187149	0.176934	0.0933261	0.879838	138880	139756	110551	153946	151612	152834	179033	135639	152723
O95831	AIFM1	Apoptosis-inducing factor 1, mitochondrial	11	13	11	11	10	9	6	10	7	133515	146257	126608	-0.0248572	0.139622	-0.16448	0.908714	0.361815	0.470408	130801	133516	160144	146257	143627	177989	126608	118197	177475
Q9Y6L7	TLL2	Tolloid-like protein 2	2	1	NaN	2	2	2	2	1	1	133427	160465	159481	2.10479	2.10341	0.00138664	0.349468	0.354521	0.99658	133427	170834	2432.96	160465	115399	237648	173759	159263	159481
Q15459	SF3A1	Splicing factor 3A subunit 1	28	26	25	27	23	19	22	22	15	204604	127788	105713	-0.810425	-0.645152	-0.165273	0.0665466	0.202528	0.60529	267993	204604	127249	167733	127788	85104.6	101036	121116	105713
P27635	RPL10	60S ribosomal protein L10	6	6	5	6	6	6	6	5	5	163152	140737	147103	0.542963	0.290339	0.252624	0.395694	0.61321	0.313298	164428	163152	54524.6	144243	140737	131783	222548	138185	147103
Q14314	FGL2	Fibroleukin	10	8	6	9	8	8	8	8	6	94772.9	96891.7	156197	0.740622	0.473508	0.267115	0.26183	0.565128	0.633499	195814	94772.9	51233.2	96891.7	94992.4	276519	151223	156197	187775
Q14108	SCARB2	Lysosome membrane protein 2	6	7	7	6	7	6	6	7	7	161075	125582	123723	-0.504768	-0.619885	0.115117	0.336649	0.281134	0.612953	106309	161075	315427	125582	135960	87166	113408	123724	134758
P53990	IST1	IST1 homolog	11	10	10	9	10	9	10	9	9	199646	103438	119663	-1.01906	-1.26533	0.246264	0.0212735	0.00910772	0.402512	293907	199646	190040	103438	106939	72575.9	131934	119663	84858.1
P13010	XRCC5	X-ray repair cross-complementing protein 5	20	18	20	17	17	15	17	16	12	186685	130921	119137	-0.568223	-0.519599	-0.0486234	0.0533263	0.0485298	0.770652	216846	186685	146749	130921	136935	112478	144372	119137	105963
Q14254	FLOT2	Flotillin-2	16	15	14	15	14	15	15	14	12	133704	156992	155567	-0.024531	-0.246089	0.221558	0.936375	0.579456	0.588091	120467	133704	204187	156992	159511	78728.9	172762	155568	116284
P09525	ANXA4	Annexin A4	17	17	16	17	17	16	17	16	15	109874	159357	180028	0.452103	0.351563	0.10054	0.36941	0.479778	0.759344	109874	187028	72838.1	180120	159357	108323	182559	180028	116602
Q53RD9	FBLN7	Fibulin-7	13	12	13	13	13	13	13	12	10	105074	165825	133608	0.0742327	0.341815	-0.267583	0.826232	0.345181	0.103699	105074	101874	195056	165826	179128	143085	133608	149496	121982
Q7Z7M9	GALNT5	Polypeptide N-acetylgalactosaminyltransferase 5	19	16	17	17	18	17	18	18	16	113312	161065	146363	0.205716	0.245317	-0.0396016	0.447092	0.392499	0.746629	113312	104183	176848	132353	163111	161065	146363	137726	158857
Q9UBQ6	EXTL2	Exostosin-like 2	8	8	8	8	8	8	8	8	7	100668	170693	149217	0.58213	0.844065	-0.261936	0.223072	0.0974495	0.636786	100668	76767.3	112230	170693	262932	111785	149217	217318	89738
Q08257	CRYZ	Quinone oxidoreductase	13	13	10	13	13	13	11	12	8	81482	205661	129963	0.733293	1.19772	-0.464424	0.0230541	0.0667203	0.381993	81482	99825.9	69060.4	205662	311501	105820	129963	164558	120677
Q08554	DSC1	Desmocollin-1	6	5	6	7	6	14	7	7	9	50896.9	57307.3	129261	1.96072	1.1574	0.80332	0.0614909	0.384748	0.545383	50896.9	22872.4	74680.4	39019.2	57307.3	431476	105211	129261	377041
Q9UMS4	PRPF19	Pre-mRNA-processing factor 19	12	12	11	12	11	11	12	11	11	183365	138909	116546	-0.601137	-0.400228	-0.200909	0.0323364	0.0868438	0.129636	183365	210541	142113	138909	122679	140071	116546	104807	128683
Q9ULA0	DNPEP	Aspartyl aminopeptidase	9	8	8	9	9	8	9	8	8	88823.4	206011	121320	0.618937	1.16669	-0.547754	0.155205	0.0521	0.189884	59339.9	88823.4	123354	206011	269181	132653	121320	170080	114129
P20774	OGN	Mimecan	7	7	7	7	7	7	7	7	7	66222.8	99427.2	120677	1.22642	1.09374	0.132682	0.0913309	0.214474	0.890762	66222.8	55765.6	76659.4	72947.3	99427.2	379466	120677	94077.3	319448
P49458	SRP9	Signal recognition particle 9 kDa protein	5	5	5	5	5	5	5	4	5	146794	128673	133882	-0.0692088	-0.183638	0.114429	0.689561	0.347706	0.609946	137836	146794	166582	128673	160450	111438	133882	126101	172886
O75787	ATP6AP2	Renin receptor	6	5	6	6	6	5	6	5	4	142002	155480	97377.7	-0.689602	-0.0587813	-0.630821	0.106423	0.851088	0.0190914	239160	142002	123312	155480	162292	146869	97377.7	122621	83596.7
P38159	RBMX	RNA-binding motif protein, X chromosome	16	16	15	16	16	5	16	16	5	145363	151597	130565	-0.467642	-0.526028	0.0583858	0.276757	0.29909	0.911162	226324	144917	145363	151597	153891	68446	81982.1	168437	130565
P78527	PRKDC	DNA-dependent protein kinase catalytic subunit	91	96	58	87	78	80	72	42	39	148819	144679	109300	-0.462388	-0.0827789	-0.379609	0.334961	0.865235	0.295873	148819	242704	97696.2	144679	105397	194815	109300	88947.9	138764
P35080	PFN2	Profilin-2	3	3	3	3	3	3	3	3	3	124784	115338	194448	0.497805	0.0104523	0.487352	0.345214	0.978378	0.205121	76940.8	124784	177457	110101	137114	115338	110885	194448	222481
Q05707	COL14A1	Collagen alpha-1(XIV) chain	38	39	34	38	40	40	40	32	36	80387.6	139490	121214	0.687009	1.16793	-0.480923	0.0860667	0.0772184	0.428169	80387.6	96034.3	69125.3	123810	139490	350510	121214	98608	186302
P19367	HK1	Hexokinase-1	35	30	30	34	31	29	28	28	24	143083	151565	105217	-0.614915	-0.172926	-0.441989	0.0427664	0.473074	0.00533179	141948	143083	218955	154887	132218	151565	105217	112961	104168
Q00765	REEP5	Receptor expression-enhancing protein 5	4	4	4	4	4	4	4	4	4	260648	88512.3	91695.9	-1.14009	-1.17384	0.0337531	0.07581	0.0711403	0.936403	260648	289069	122901	133692	88512.3	68142.3	91695.9	135554	69589.7
Q99985	SEMA3C	Semaphorin-3C	18	17	13	18	17	17	18	16	14	80661.5	134840	163896	0.952076	0.849645	0.10243	0.0928551	0.151287	0.70218	146706	80661.5	53612.1	129589	134840	212469	188398	163896	148778
P62263	RPS14	40S ribosomal protein S14	3	3	3	3	3	3	3	3	2	165785	160124	146193	0.189467	0.189894	-0.000427246	0.776266	0.753455	0.999233	165785	177405	58750.7	160706	160124	99662.2	200629	146193	87359.6
Q02543	RPL18A	60S ribosomal protein L18a	8	7	5	7	7	6	8	7	5	152684	127616	160769	0.552914	0.26701	0.285904	0.370728	0.620275	0.305568	155399	152684	55043	141919	125641	127616	212920	160769	120464
Q9Y617	PSAT1	Phosphoserine aminotransferase	9	13	13	11	13	12	12	13	11	75662.6	163649	234418	1.56592	1.26648	0.299438	0.0645439	0.0667078	0.518494	32556.7	75662.6	97834.7	119602	163649	171438	107299	234418	248653
P46976	GYG1	Glycogenin-1	4	6	4	5	6	6	5	2	3	89163.4	166260	113916	-0.0503578	0.390607	-0.440965	0.928295	0.515808	0.100663	89163.4	246105	79831.4	124095	166260	191291	105043	131841	113916
Q15907	RAB11B	Ras-related protein Rab-11B	10	10	10	10	10	10	10	10	10	134042	123019	146059	0.289604	-0.0471903	0.336794	0.170869	0.673441	0.101504	114525	134042	140284	118197	123018	134262	138947	146058	193780
O75635	SERPINB7	Serpin B7	10	10	9	11	12	11	11	11	10	41010.3	145824	177843	2.22552	1.67678	0.548735	0.00447778	0.0234412	0.307221	33578.4	41010.3	63776.4	145824	221916	88691.4	177842	302574	166951
Q13404	UBE2V1	Ubiquitin-conjugating enzyme E2 variant 1	4	4	4	4	4	4	4	4	4	144159	137682	172829	0.351676	0.118231	0.233445	0.429248	0.740063	0.402423	76964.2	144160	156227	116832	137682	137791	110820	188038	172829
Q8NBJ5	COLGALT1	Procollagen galactosyltransferase 1	18	18	17	18	18	17	18	17	15	139488	140881	119396	-0.261672	0.02797	-0.289642	0.0232764	0.832286	0.0464132	135533	159344	139488	140881	134230	168840	122763	119396	119274
Q9Y6Z7	COLEC10	Collectin-10	4	4	4	4	4	5	5	5	5	16724.3	53481.4	82906.4	2.9389	2.42981	0.509095	0.0438659	0.0660661	0.730563	16165.5	16724.3	23593.4	53481.4	49899.6	373903	82906.4	61934.4	560142
Q16643	DBN1	Drebrin	19	18	18	19	17	15	16	16	13	177545	143629	121691	-0.728198	-0.402685	-0.325513	0.0636524	0.159868	0.375712	146057	177545	194379	143629	153973	98658.4	72320.9	125988	121691
O75955	FLOT1	Flotillin-1	20	19	19	20	19	16	19	20	17	130908	145836	139101	0.0198669	-0.13053	0.150397	0.943608	0.733548	0.650581	107400	130908	183967	145836	157751	85702.7	163711	139101	118370
Q9Y3A5	SBDS	Ribosome maturation protein SBDS	13	13	11	13	13	12	11	12	9	129470	182420	147064	-0.0667308	0.428056	-0.494787	0.894144	0.297767	0.386533	145881	129470	89474.1	208362	182420	108280	157284	147064	63593.3
Q06210	GFPT1	Glutamine--fructose-6-phosphate aminotransferase [isomerizing] 1	31	30	29	31	30	29	31	31	24	133023	142306	142927	-0.0102437	0.222786	-0.23303	0.961572	0.350981	0.399631	133023	142710	111008	189936	142306	123909	142927	143145	100831
P35625	TIMP3	Metalloproteinase inhibitor 3	8	8	8	7	8	8	8	7	8	100132	99862.6	124283	0.250199	0.232926	0.0172729	0.464918	0.676298	0.975785	150650	99466.9	100132	99862.6	93445.6	260981	124283	108228	187680
P41221	WNT5A	Protein Wnt-5a	10	10	10	9	10	9	10	9	6	137772	133564	127290	0.0758998	0.0731932	0.00270653	0.819305	0.815022	0.984289	175380	137772	88666.8	128372	133564	145493	123337	127290	159793
O75556	SCGB2A1	Mammaglobin-B	NaN	NaN	1	NaN	2	1	2	2	2	3577.82	19741	41591.8	4.79869	1.84555	2.95314	0.0843213	0.226059	0.254266	1079.62	3577.82	6427.32	2470.2	19741	23632.7	41591.8	11613.4	1108141
O00231	PSMD11	26S proteasome non-ATPase regulatory subunit 11	17	18	17	16	18	15	17	17	13	163482	113655	116340	-0.545929	-0.490042	-0.0558872	0.0124734	0.0438375	0.682489	163482	196134	147991	140697	107110	113655	120430	116340	108836
Q9Y678	COPG1	Coatomer subunit gamma-1	30	27	24	28	25	24	25	24	17	183392	131690	119581	-0.616718	-0.305166	-0.311551	0.0755753	0.208108	0.223572	183578	183392	127459	148827	116076	131690	119581	122212	81441
Q92692	NECTIN2	Nectin-2	7	8	7	8	7	7	7	7	6	141633	119360	135880	-0.0234451	-0.264982	0.241537	0.910326	0.246586	0.286702	120891	141633	168107	119360	139283	99789.7	135880	167530	120427
Q9H1Z4	WDR13	WD repeat-containing protein 13	3	3	2	3	4	2	4	3	1	62095.7	187690	146664	1.24397	1.10965	0.134322	0.0190942	0.0692512	0.759428	101322	62095.7	55554.2	203133	187690	92123.9	146664	217205	145783
P54802	NAGLU	Alpha-N-acetylglucosaminidase	14	14	13	12	13	11	13	14	10	97449.3	142639	191759	0.774917	0.523546	0.251371	0.132165	0.209686	0.453305	63703.5	97449.3	135800	110975	158194	142639	112417	191759	195919
O14979	HNRNPDL	Heterogeneous nuclear ribonucleoprotein D-like	6	5	5	6	4	3	6	4	4	173327	134055	86848.9	-0.748426	-0.463334	-0.285091	0.0379838	0.136448	0.430351	188229	173327	151752	155456	134056	90648.9	86400.6	86848.9	139159
P16152	CBR1	Carbonyl reductase [NADPH] 1	10	9	11	11	11	10	11	10	10	125475	137217	156524	0.16139	0.142406	0.0189832	0.492729	0.471475	0.942934	110039	125475	135982	112538	137217	163487	105363	156524	159246
Q01459	CTBS	Di-N-acetylchitobiase	7	7	7	6	7	6	7	7	5	111063	115891	163548	0.176893	-0.0920467	0.26894	0.707074	0.832066	0.381166	87019	111063	208660	99576.2	144308	115890	104624	170253	163548
P07358	C8B	Complement component C8 beta chain	3	1	2	3	3	3	3	3	3	3551.13	28995.8	59727.2	4.66122	4.06331	0.597904	0.0201415	0.0553066	0.769321	2934.37	3551.13	6367.69	28995.8	20523.7	520964	59727.2	34311.9	524499
P36957	DLST	Dihydrolipoyllysine-residue succinyltransferase component of 2-oxoglutarate dehydrogenase complex, mitochondrial	11	9	7	10	11	10	11	11	9	65542.6	182576	157019	1.15794	1.26867	-0.110723	0.00227594	0.00635138	0.570573	88012.5	65542.6	60406.2	182576	200183	133352	162158	157019	152050
Q15056	EIF4H	Eukaryotic translation initiation factor 4H	7	7	6	7	7	4	6	5	3	181364	158371	87521.1	-0.681679	-0.422009	-0.25967	0.103942	0.44355	0.639591	120479	191434	181364	158371	170153	64543.5	82002.6	141229	87521.1
Q02878	RPL6	60S ribosomal protein L6	9	9	9	8	9	9	9	8	9	118067	113181	164919	0.678076	0.526958	0.151119	0.136561	0.309475	0.690934	118067	121161	60655.2	108076	113182	212200	176244	122275	164919
P04062	GBA	Lysosomal acid glucosylceramidase	11	11	11	11	11	11	11	11	10	137678	114630	135492	0.176266	-0.0345631	0.210829	0.389494	0.873636	0.355818	137678	106078	140558	108372	114630	153787	135492	127893	170910
Q14247	CTTN	Src substrate cortactin	21	22	20	21	21	19	19	17	21	140106	144442	145508	-0.0799929	0.151885	-0.231878	0.839025	0.428212	0.533313	102581	140106	144627	152352	144442	129539	76247	145508	158644
Q8N8U9	BMPER	BMP-binding endothelial regulator protein	24	24	20	24	24	22	24	21	21	83679.6	154806	152958	0.916762	0.907125	0.0096372	0.00197107	0.000810247	0.915443	83679.6	74035.6	93483.1	154806	153107	161148	175632	145057	152958
P09622	DLD	Dihydrolipoyl dehydrogenase, mitochondrial	10	11	11	10	11	11	11	11	11	100532	146251	150943	0.680601	0.643008	0.0375932	0.0555366	0.155842	0.920622	71581.5	100532	111635	146251	210704	99272.2	121435	180464	150943
Q9HAV7	GRPEL1	GrpE protein homolog 1, mitochondrial	4	5	5	4	5	5	4	4	4	128730	145287	131994	0.173777	0.302387	-0.12861	0.594011	0.373705	0.518341	80764.8	128730	151778	145287	166898	122044	112552	152454	131994
P35222	CTNNB1	Catenin beta-1	19	19	18	16	19	17	19	16	17	149206	138576	131431	0.0552559	-0.016222	0.0714779	0.867486	0.965728	0.760857	165946	149206	85756.2	152293	138576	97274.3	151080	131431	119954
O95197	RTN3	Reticulon-3	3	3	3	3	3	3	3	3	3	203107	106114	120517	-0.481469	-0.67639	0.194921	0.228446	0.120618	0.423342	203108	205100	108397	106114	123591	84353.7	140238	98171.2	120517
Q9Y3B8	REXO2	Oligoribonuclease, mitochondrial	7	6	7	6	6	7	5	7	7	135879	131076	175768	0.260311	0.0745589	0.185752	0.667963	0.879767	0.637456	63908.8	135879	180072	103256	131076	134912	86324.7	177079	175768
P62841	RPS15	40S ribosomal protein S15	2	1	1	2	2	1	2	1	1	131354	117978	175271	0.936461	0.355104	0.581357	0.2114	0.614568	0.0425681	146983	131354	37997.8	91739.7	141841	117978	187832	175271	156207
Q9UKY7	CDV3	Protein CDV3 homolog	9	11	10	10	10	6	7	11	8	141790	103001	114686	0.153554	-0.191305	0.344858	0.846598	0.7922	0.640641	58470.9	141790	196905	103001	173598	61332.2	74922.4	261453	114686
Q01469	FABP5	Fatty acid-binding protein 5	7	7	7	6	6	7	7	6	5	81432.1	86334.3	151192	0.849182	0.328656	0.520526	0.260915	0.710086	0.530514	47468	81432.1	161554	56475.1	86334.3	253676	96166	151192	251102
P84098	RPL19	60S ribosomal protein L19	2	2	2	2	2	2	2	2	2	109425	133578	138446	0.703904	0.677575	0.026329	0.133834	0.180985	0.922574	123269	109425	55973.8	133578	117614	196640	134187	138446	175652
P49588	AARS1	Alanine--tRNA ligase, cytoplasmic	32	31	27	31	33	30	28	24	24	128676	147603	112652	-0.166884	0.247014	-0.413898	0.173795	0.165355	0.0464769	128676	138515	116634	147603	131977	178361	112652	104915	124317
P15104	GLUL	Glutamine synthetase	9	9	8	9	9	9	8	8	8	114356	118249	100823	-0.319571	-0.174752	-0.144819	0.455946	0.636607	0.596741	113928	114356	221653	118249	113549	149543	95377.7	100823	154509
P60228	EIF3E	Eukaryotic translation initiation factor 3 subunit E	15	15	13	15	14	15	14	14	11	134174	119731	146566	0.300779	-0.0290298	0.329809	0.431101	0.940725	0.0784529	169572	134174	76389.6	119731	137254	99565	156249	141852	146566
Q96AG4	LRRC59	Leucine-rich repeat-containing protein 59	8	8	6	7	7	7	7	5	5	142614	111356	132710	-0.000752767	-0.254595	0.253842	0.997937	0.287905	0.449647	151746	142614	116689	111356	142192	93927.6	185630	132710	102346
P08648	ITGA5	Integrin alpha-5	17	15	13	16	13	14	14	12	13	154737	112814	127832	-0.343802	-0.583154	0.239352	0.0729912	0.0340614	0.244156	183176	154736	141866	122182	112814	86762.3	138398	111196	127832
Q6WCQ1	MPRIP	Myosin phosphatase Rho-interacting protein	33	33	29	31	29	28	29	28	22	140042	143710	110332	-0.139899	0.148341	-0.28824	0.451361	0.261312	0.0808098	140042	140569	110865	142515	145065	143710	105968	110332	139549
P05455	SSB	Lupus La protein	16	16	14	16	16	13	15	16	13	131321	160425	137334	0.0554555	-0.0397708	0.0952263	0.653085	0.930433	0.838036	131321	117741	131547	160425	170451	68479.2	144795	137334	114788
O00232	PSMD12	26S proteasome non-ATPase regulatory subunit 12	17	17	17	17	16	17	16	17	15	175453	118212	108661	-0.645365	-0.413186	-0.232178	0.0207225	0.110096	0.163956	175453	188227	130484	143176	107826	118212	108661	108844	95214.3
Q06323	PSME1	Proteasome activator complex subunit 1	12	12	12	12	12	12	12	12	11	102304	155006	131378	0.276281	0.438492	-0.162211	0.177419	0.0843163	0.165431	93051.8	136918	102304	130278	155006	160641	131378	129505	136075
Q04446	GBE1	1,4-alpha-glucan-branching enzyme	16	15	15	16	16	16	15	16	15	140342	123822	132934	0.127792	0.245215	-0.117423	0.742099	0.584719	0.723549	74253	148782	140342	107064	123822	194742	101312	150162	132934
P12004	PCNA	Proliferating cell nuclear antigen	10	10	10	10	10	10	9	10	10	152716	132268	110685	-0.389929	-0.167749	-0.22218	0.050633	0.196472	0.0897715	162199	127548	152716	132268	125458	134326	110684	126211	100526
P31944	CASP14	Caspase-14	9	4	7	7	8	10	11	8	10	29075.7	56686.1	225082	2.97607	1.00132	1.97476	0.00868929	0.332246	0.0703457	29075.7	18219.9	64158.1	28819.2	56686.1	166897	225082	186793	393811
Q5VT25	CDC42BPA	Serine/threonine-protein kinase MRCK alpha	5	4	2	6	4	3	4	4	2	123484	119211	141378	-0.0215321	-0.202147	0.180614	0.941027	0.463687	0.370668	107840	123484	183140	119211	103006	130448	108311	141378	152291
Q13753	LAMC2	Laminin subunit gamma-2	41	42	34	42	40	37	32	34	27	114584	167353	108381	-0.276322	0.632486	-0.908808	0.51032	0.140568	0.130381	114584	127903	92968.3	254748	167353	119066	56142.5	126052	108381
P63000	RAC1	Ras-related C3 botulinum toxin substrate 1	3	3	3	3	3	3	3	3	2	135567	115110	151581	0.165718	-0.0671628	0.232881	0.365458	0.642524	0.151155	137245	135567	107114	115110	131699	114327	153808	120651	151582
Q13308	PTK7	Inactive tyrosine-protein kinase 7	25	24	24	25	25	19	22	22	20	123424	122292	148157	0.402669	0.0594864	0.343183	0.342442	0.806322	0.363272	85847.7	123424	134879	101420	130398	122292	102075	148157	218312
Q96AM1	MRGPRF	Mas-related G-protein coupled receptor member F	2	2	2	1	2	1	1	1	1	133031	128289	105896	-0.289265	-0.23608	-0.0531858	0.30493	0.320744	0.841594	127529	133031	175518	128289	142033	100024	154798	105896	99542
P53992	SEC24C	Protein transport protein Sec24C	14	14	13	14	13	12	14	11	12	144599	125562	108631	-0.437412	-0.237336	-0.200076	0.0349405	0.197612	0.138049	144599	176269	131226	125562	114616	141880	103606	108631	119674
Q9UMY4	SNX12	Sorting nexin-12	5	4	4	5	5	4	4	4	4	128434	112552	137849	0.170453	0.168263	0.00219027	0.606684	0.683451	0.994035	79343.4	128434	154617	112552	106887	185835	113394	137849	143677
P83916	CBX1	Chromobox protein homolog 1	5	5	5	5	6	4	5	4	4	114148	157589	115996	-0.0436821	0.0957343	-0.139416	0.841129	0.771788	0.679808	151087	112442	114148	164961	157589	91027.9	115996	147399	103571
Q9NZ08	ERAP1	Endoplasmic reticulum aminopeptidase 1	18	21	18	18	18	15	16	19	14	173203	79939.8	114960	-0.667446	-0.88331	0.215864	0.252993	0.129528	0.56764	100817	173203	272890	79939.8	121430	78212.6	73320.6	141104	114960
P26006	ITGA3	Integrin alpha-3	15	16	15	15	13	11	15	13	10	171250	104934	113441	-0.619677	-0.821085	0.201408	0.0495631	0.00177208	0.462801	171250	174021	170880	104934	105333	83546.2	145242	113441	85199.2
Q04837	SSBP1	Single-stranded DNA-binding protein, mitochondrial	4	4	4	4	4	3	4	4	3	121783	126276	148231	0.3787	-0.0978578	0.476557	0.022821	0.693196	0.114852	124250	107931	121783	126276	130334	80961.2	148231	171446	141242
Q9Y2J2	EPB41L3	Band 4.1-like protein 3	32	31	27	31	27	25	25	26	19	166036	118835	117379	-0.341118	-0.403435	0.0623175	0.121867	0.140558	0.74315	166036	166038	120610	132115	118835	91529.2	117379	130262	106985
O43396	TXNL1	Thioredoxin-like protein 1	9	9	9	9	9	8	8	9	8	117674	144436	125735	0.111314	0.13377	-0.0224559	0.723267	0.676909	0.936005	89822.9	117674	155974	144436	151140	99740.3	125735	159818	103410
O43719	HTATSF1	HIV Tat-specific factor 1	19	16	5	18	18	5	19	13	7	104376	148932	151002	0.648869	0.46943	0.179438	0.219177	0.424267	0.606187	146465	104376	52819.7	148932	168771	85266.6	151002	162742	126658
Q9NV96	TMEM30A	Cell cycle control protein 50A	7	7	6	7	7	5	6	6	4	141690	91178.4	143168	-0.016798	-0.593821	0.577023	0.883942	0.0242219	0.0420377	138975	141690	148622	117563	79418.6	91178.4	124050	143168	159128
P00750	PLAT	Tissue-type plasminogen activator	12	12	10	12	12	11	12	11	11	101632	142785	130068	0.493619	0.642996	-0.149377	0.0192269	0.0179879	0.368575	103615	101632	82249.5	142785	131001	176324	148464	125193	130068
Q9UHB6	LIMA1	LIM domain and actin-binding protein 1	24	22	21	24	24	23	23	20	21	88529.9	149315	144284	0.560867	0.626177	-0.0653095	0.0204292	0.00642203	0.603034	86094.6	109320	88529.9	151452	149315	135483	120685	153606	144284
P83110	HTRA3	Serine protease HTRA3	9	9	8	9	9	10	9	8	7	72537.6	106560	107157	0.811079	1.24708	-0.435998	0.0825605	0.157161	0.592219	72537.6	74665	49096.7	84728.3	106560	393851	164117	107157	81665.3
Q9Y4L1	HYOU1	Hypoxia up-regulated protein 1	27	27	27	26	26	24	26	25	22	160460	107312	87387.8	-0.977148	-0.732161	-0.244987	0.00562097	0.0275548	0.164526	223896	154036	160460	124294	107312	90517.1	85393	97210	87387.8
Q15121	PEA15	Astrocytic phosphoprotein PEA-15	3	3	3	3	3	2	3	2	2	100001	109251	179603	0.689846	0.0731217	0.616725	0.298522	0.887986	0.244127	56951.3	100000	159072	128961	109251	74860.3	92835.9	228067	179603
Q9GZX9	TWSG1	Twisted gastrulation protein homolog 1	5	5	5	5	5	5	5	5	5	159300	83610.3	95118.7	-0.721299	-1.01654	0.295239	0.158066	0.0421616	0.345539	122134	159300	265415	76187.4	97906.4	83610.3	81967.1	147800	95118.7
Q9UK76	JPT1	Jupiter microtubule associated homolog 1	3	4	4	3	4	1	3	4	3	118697	96385.3	102328	0.46925	-0.510445	0.979695	0.582615	0.611513	0.39993	55654.8	118697	155836	96385.3	155769	23721.4	78746.6	338969	102328
P14868	DARS1	Aspartate--tRNA ligase, cytoplasmic	32	29	28	30	28	28	28	25	24	142256	119419	105372	-0.423555	-0.127085	-0.29647	0.166726	0.642141	0.117797	142256	181190	104693	148049	119419	117186	105372	116468	91135.4
Q9BRK3	MXRA8	Matrix remodeling-associated protein 8	11	12	12	12	11	11	12	11	11	134030	103014	143213	0.0728709	-0.374472	0.447343	0.82478	0.124481	0.161584	104037	134030	159624	91574.1	108302	103014	99727.5	143213	181342
Q9Y5G0	PCDHGB5	Protocadherin gamma-B5	11	10	11	9	7	7	9	8	6	165096	93353.5	112913	-0.621934	-0.798699	0.176765	0.0148409	0.000401796	0.299919	180138	165096	157783	102734	92952.6	93353.5	112913	90444	126071
P49591	SARS1	Serine--tRNA ligase, cytoplasmic	18	18	16	18	17	16	17	15	16	103667	153401	113310	0.170301	0.629716	-0.459415	0.308854	0.0119649	0.00180459	103667	118265	85034.5	153401	151766	165874	108197	113310	121173
O60869	EDF1	Endothelial differentiation-related factor 1	6	6	7	7	6	4	6	4	5	138001	104501	105140	-0.728049	-0.71667	-0.0113796	0.280607	0.207839	0.980185	101150	138000	282082	104500	114410	74202.5	57533.9	105140	143230
P84103	SRSF3	Serine/arginine-rich splicing factor 3	5	5	4	5	5	3	5	4	2	96887.4	126238	183085	0.710186	0.361336	0.34885	0.395496	0.595939	0.520917	167294	96887.4	40663.6	131233	126238	84341.6	206536	183085	76324.9
Q9H173	SIL1	Nucleotide exchange factor SIL1	10	9	9	7	10	5	8	7	5	131638	128848	123591	0.178511	0.109401	0.0691102	0.510874	0.698897	0.752375	131638	85090.8	132077	128848	144438	99799.5	153335	123591	113155
Q96AC1	FERMT2	Fermitin family homolog 2	25	23	21	26	23	26	25	21	19	112035	142805	124066	0.25433	0.500696	-0.246366	0.324032	0.0846945	0.0910638	122479	112035	76437.5	156524	132915	142805	132828	124066	108010
Q9NXG2	THUMPD1	THUMP domain-containing protein 1	10	10	12	11	10	5	9	10	6	126396	143102	118924	-0.0768706	0.00841649	-0.0852871	0.651944	0.972807	0.758511	133531	126396	111628	143102	146095	91708.9	118924	137097	98485.6
Q01813	PFKP	ATP-dependent 6-phosphofructokinase, platelet type	19	18	19	19	19	16	15	16	16	136031	127459	116247	-0.153551	0.0632159	-0.216767	0.4427	0.735199	0.0703142	142461	136031	98798.7	139248	123031	127459	116247	101264	118188
Q13409	DYNC1I2	Cytoplasmic dynein 1 intermediate chain 2	12	12	10	12	12	10	9	10	9	131951	120627	106323	-0.349107	-0.160634	-0.188473	0.0955034	0.392303	0.409315	131950	150977	126278	146055	120627	102240	106322	126686	90369.2
Q07065	CKAP4	Cytoskeleton-associated protein 4	23	18	16	19	21	14	23	19	6	78157.2	110506	128228	0.75727	0.27519	0.48208	0.178671	0.443288	0.283952	134053	69761.6	78157.2	110506	128454	91253.4	249858	110171	128228
Q96RW7	HMCN1	Hemicentin-1	137	130	98	132	130	127	126	111	90	128864	124080	126210	0.48665	0.51108	-0.02443	0.440461	0.415623	0.907684	140278	128864	43073.5	116388	124080	156054	155928	126210	108844
O95425	SVIL	Supervillin	6	6	4	6	4	5	4	4	3	94970.8	127123	170460	0.861219	0.656669	0.20455	0.208895	0.289855	0.504141	134649	94970.8	39924.1	127123	106591	147610	170460	173356	103568
P03952	KLKB1	Plasma kallikrein	1	2	2	2	2	2	2	1	1	13834.3	91077.7	133726	3.52208	2.74078	0.781297	0.00721629	0.00809708	0.38924	13834.3	12862.2	23233.3	65633.4	91077.7	206546	105340	133726	444963
P60981	DSTN	Destrin	6	6	6	6	6	6	6	6	5	109900	126375	134279	0.254827	0.274369	-0.0195421	0.12239	0.175784	0.924178	97514.7	109900	111800	107570	126376	155931	134279	108294	139968
Q9H1B5	XYLT2	Xylosyltransferase 2	8	7	9	7	8	8	7	6	6	82419.5	134905	128573	0.589218	0.516956	0.0722624	0.0726758	0.0907015	0.669532	75902.2	82419.5	121869	114572	144520	134905	128573	124234	162520
Q7L1Q6	BZW1	Basic leucine zipper and W2 domain-containing protein 1	15	15	14	15	15	14	15	15	14	89579.9	139107	122381	0.462685	0.420823	0.0418619	0.115139	0.173357	0.859138	123837	89579.9	80802.8	139108	151636	101947	160519	119424	122381
Q9NPJ3	ACOT13	Acyl-coenzyme A thioesterase 13	2	2	2	2	2	2	2	2	1	41902.1	140712	142803	2.06463	1.64292	0.421714	0.0109726	0.0285959	0.486662	55967.2	41902.1	29081.4	75052.2	140712	196695	123208	142803	283764
P48681	NES	Nestin	37	36	21	39	36	12	29	30	10	99442	180001	116137	0.151076	0.542458	-0.391382	0.65717	0.344117	0.51799	114540	99442	78610.2	211744	180001	72578.6	116137	141489	74601.3
Q14703	MBTPS1	Membrane-bound transcription factor site-1 protease	23	22	18	24	23	19	22	23	13	81848.1	155698	137027	0.513018	0.747142	-0.234125	0.194807	0.0839958	0.487614	118652	81848.1	66140.5	155698	179241	108835	137027	149330	91221.9
P14209	CD99	CD99 antigen	2	2	2	2	2	2	2	2	2	72319.2	75426.3	226234	1.21893	-0.279325	1.49826	0.0454207	0.699494	0.105988	112303	72319.2	65395.6	132585	75426.3	29711.1	254167	226234	116498
O43405	COCH	Cochlin	7	3	NaN	11	11	11	11	11	11	3887.28	169651	199592	6.0855	5.76918	0.316319	0.00272739	0.00265809	0.480877	6307.92	3887.28	893.949	177567	169651	118036	285910	199592	120289
P51148	RAB5C	Ras-related protein Rab-5C	6	6	6	6	6	5	6	5	5	118345	105746	142713	0.287943	-0.076458	0.364401	0.0314302	0.337566	0.00643906	118345	118901	104085	112453	105060	105746	142713	127335	146673
P04179	SOD2	Superoxide dismutase [Mn], mitochondrial	6	6	6	6	6	6	5	6	4	181987	103412	121424	-0.222011	-0.0926723	-0.129339	0.792624	0.902865	0.766505	44708	197293	181987	94276.7	135791	103412	60035.6	121424	138781
Q16629	SRSF7	Serine/arginine-rich splicing factor 7	5	5	5	5	5	3	5	5	3	125341	113761	167642	0.220415	-0.182333	0.402748	0.728808	0.735968	0.419402	177197	125341	61429.3	115151	113761	71285.7	167642	170002	75708.5
O43847	NRDC	Nardilysin	23	24	20	26	25	15	24	24	15	90821.8	190161	150602	0.496387	0.526255	-0.0298684	0.39873	0.503574	0.972037	110851	90821.8	58420.8	191904	190161	48144.5	150602	172157	63682.6
P09603	CSF1	Macrophage colony-stimulating factor 1	7	8	8	7	6	6	7	7	6	96221.9	84264.3	139669	0.579517	-0.112	0.691518	0.388407	0.846344	0.168334	55048	96221.9	179138	72430.3	123166	84264.3	99980.5	226748	139669
Q14956	GPNMB	Transmembrane glycoprotein NMB	2	2	2	2	2	1	1	1	1	104689	118580	155073	0.776369	0.289776	0.486594	0.0416784	0.41384	0.0543583	62637.1	104689	111003	86175.1	118580	130127	151336	155855	155073
P35232	PHB	Prohibitin	6	3	NaN	5	6	4	6	5	3	62397.7	137411	153100	2.88374	2.55793	0.325806	0.211909	0.251015	0.465935	104277	62397.7	1578.2	108802	140249	137411	260960	153100	103334
P62333	PSMC6	26S proteasome regulatory subunit 10B	13	12	12	13	13	12	12	13	11	141353	113732	100675	-0.552683	-0.283569	-0.269114	0.0486696	0.255139	0.169885	141353	173293	114882	136435	100564	113732	100675	105142	84240.3
Q9BZZ5	API5	Apoptosis inhibitor 5	17	16	16	15	15	16	16	15	10	145023	95919.2	86056	-0.820477	-0.688794	-0.131683	0.0256558	0.0279697	0.427602	209886	145023	136404	108818	94971.6	95919.2	109285	80156	86056
O95841	ANGPTL1	Angiopoietin-related protein 1	9	8	7	9	7	7	7	8	4	60949.6	139799	149392	1.09939	1.38472	-0.285337	0.0538634	0.0146057	0.494206	80583.3	60949.6	43326.6	129585	139799	209142	168240	149392	83283.7
P49189	ALDH9A1	4-trimethylaminobutyraldehyde dehydrogenase	15	16	15	15	15	15	14	15	11	95605	135996	116717	0.249151	0.448188	-0.199037	0.359419	0.088774	0.513794	95605	112539	88580.6	108500	135996	164030	90091.8	116716	152164
O43184	ADAM12	Disintegrin and metalloproteinase domain-containing protein 12	13	15	14	15	15	12	15	14	14	106060	130585	122379	0.216749	0.271015	-0.054266	0.372602	0.298815	0.764054	82650.4	106060	129305	130585	143741	106094	122379	137324	105853
P78362	SRPK2	SRSF protein kinase 2	11	9	3	10	8	3	8	2	1	91709.2	84394	106526	0.759968	-0.200446	0.960415	0.26479	0.550793	0.180433	116591	70528.6	91709.2	100105	58837.4	84394	104369	106526	329407
P10155	RO60	60 kDa SS-A/Ro ribonucleoprotein	15	15	12	15	14	14	13	15	13	105510	145676	131047	0.233568	0.23679	-0.00322215	0.296369	0.53316	0.99278	105510	122778	85221.3	156647	145676	79158.1	131047	133146	102835
Q9C0H2	TTYH3	Protein tweety homolog 3	7	8	8	7	6	6	7	5	5	108041	106189	120583	0.0154463	-0.197344	0.212791	0.974288	0.698532	0.362018	73067.1	108041	207213	106189	125204	81622.7	104686	120583	133814
O95486	SEC24A	Protein transport protein Sec24A	12	12	11	12	11	10	12	9	8	150687	104495	94188.9	-0.579277	-0.458325	-0.120952	0.141162	0.11206	0.687017	150687	178114	113096	104495	91691.1	122149	94188.9	72700.9	132905
O00115	DNASE2	Deoxyribonuclease-2-alpha	6	5	5	5	5	5	6	5	5	85644.3	95651	139380	0.349058	-0.202707	0.551765	0.400019	0.671954	0.114923	85644.3	83852.7	179235	95651	128374	68771.5	124278	153559	139380
P25705	ATP5F1A	ATP synthase subunit alpha, mitochondrial	19	17	17	18	18	18	19	18	17	89989.2	137750	114086	0.421909	0.575476	-0.153568	0.232555	0.145273	0.526152	125029	89989.2	65850.3	108356	137750	164255	146043	114086	106922
P05231	IL6	Interleukin-6	10	10	10	10	10	10	10	10	10	123888	115084	99064.5	0.636877	0.193085	0.443792	0.537531	0.848188	0.467198	25774.5	123888	181150	115084	134567	55805.7	98560.5	222739	99064.5
P20042	EIF2S2	Eukaryotic translation initiation factor 2 subunit 2	15	16	15	16	16	16	14	15	15	108801	136161	118102	0.0736554	0.104971	-0.0313155	0.691672	0.7182	0.89628	135963	108801	92322.1	141226	136161	88346.3	124718	118102	108066
P05089	ARG1	Arginase-1	7	3	7	5	6	7	7	7	7	37807.5	44942	146749	1.92899	0.760451	1.16853	0.0325259	0.416627	0.293775	37594.9	37807.5	64068.7	44941.9	42617.9	231134	97715.2	146749	350642
O94813	SLIT2	Slit homolog 2 protein	37	36	33	34	27	25	27	25	20	170385	92160.3	92908	-0.98075	-0.869817	-0.110933	0.0423817	0.0327755	0.606843	227089	170385	119017	93857.5	87237.4	92160.3	100091	92908	64429.3
P43686	PSMC4	26S proteasome regulatory subunit 6B	15	14	15	15	15	13	15	14	9	152153	98407.3	103051	-0.5511	-0.408138	-0.142962	0.137732	0.259536	0.519574	152153	184343	98285.3	130812	98407.3	91650.8	106108	103051	80149.4
P55786	NPEPPS	Puromycin-sensitive aminopeptidase	29	27	27	29	29	28	28	26	24	107842	126245	111809	0.167121	0.274547	-0.107426	0.597964	0.151221	0.714137	86236.2	107842	117124	112162	126245	136147	85982.1	111809	160386
P12268	IMPDH2	Inosine-5'-monophosphate dehydrogenase 2	20	20	17	20	19	17	19	17	16	145686	114141	94468.9	-0.473495	-0.170209	-0.303286	0.0417793	0.385019	0.0161419	145686	150140	106410	129991	110111	114141	98290	93646.2	94468.9
Q9NTK5	OLA1	Obg-like ATPase 1	18	18	18	20	19	16	19	20	14	89729	136082	134391	0.564092	0.433819	0.130273	0.0770209	0.290096	0.657445	66989.1	89729	117438	136082	153275	83417.1	134391	137190	123732
P24390;P33947	KDELR1;KDELR2	ER lumen protein-retaining receptor 1	2	2	2	2	2	2	2	2	2	141946	101820	124419	-0.337414	-0.598834	0.26142	0.43098	0.250529	0.606982	141946	179737	98443.8	129222	101820	54951.2	138640	124419	72187.2
P04746;P0DTE7;P0DTE8;P0DUB6;P19961	AMY1A;AMY1B;AMY1C;AMY2A;AMY2B	Pancreatic alpha-amylase	2	3	2	5	5	5	5	5	5	16645.3	29663	86867	3.53553	2.32072	1.21482	0.0302181	0.124132	0.440365	5923.85	16645.3	19099.7	29663	29122.8	271826	65421.6	86867	516716
P62829	RPL23	60S ribosomal protein L23	5	5	5	5	5	5	5	5	4	118965	135155	121320	0.135492	0.275024	-0.139533	0.636687	0.354291	0.530061	121231	118965	75772.4	139645	135155	102579	121320	128844	92664.3
P20073	ANXA7	Annexin A7	17	18	16	18	18	15	15	15	15	104818	114956	122944	0.1475	-0.175039	0.322539	0.624301	0.649609	0.362696	89301	153063	104818	126097	114956	68683.4	122944	151726	104376
P42677	RPS27	40S ribosomal protein S27	2	2	2	2	2	2	2	2	2	142487	110352	111875	-0.134357	-0.122947	-0.0114104	0.712307	0.734423	0.878669	142487	158608	75378.7	115361	103629	110352	113955	101053	111875
Q15404	RSU1	Ras suppressor protein 1	8	9	9	8	9	8	9	9	7	106749	111870	126676	0.132182	0.0673046	0.0648778	0.690257	0.796803	0.76962	81509.1	106749	143862	105415	122090	111870	90670.9	126676	143459
P02786	TFRC	Transferrin receptor protein 1	20	20	20	21	20	17	19	20	17	180019	86773.5	87835.1	-0.839493	-1.00871	0.169217	0.0540154	0.0470088	0.541307	111600	180019	214451	86773.5	100578	60598.7	87835.1	108021	79249.4
Q8WX93	PALLD	Palladin	30	28	24	30	28	20	27	24	18	111794	133737	101092	-0.242191	0.0911446	-0.333335	0.350684	0.784315	0.225085	152615	111794	90597.6	152771	133737	91444	103994	101092	88855.8
Q99961	SH3GL1	Endophilin-A2	11	10	8	9	10	6	10	8	7	138280	101210	94741	-0.600176	-0.495393	-0.104783	0.0645087	0.123778	0.392512	190536	138280	108960	101210	113699	89051.6	94741.1	88954.9	97788.2
Q9Y639	NPTN	Neuroplastin	8	8	7	8	8	7	7	8	6	121214	116523	123746	-0.0227362	-0.239239	0.216503	0.928917	0.461614	0.530032	121214	139416	97736	122186	116523	70539.2	140398	123746	90676.6
P62424	RPL7A	60S ribosomal protein L7a	9	9	6	9	8	8	9	7	8	113040	82076.9	131837	0.128195	-0.0673529	0.195548	0.766637	0.908819	0.728694	145946	113040	70168.1	82076.9	65754	186464	142600	80385.6	131837
P50281	MMP14	Matrix metalloproteinase-14	9	9	9	8	8	7	9	8	7	120034	105448	112374	-0.212677	-0.410928	0.198251	0.481296	0.241165	0.403792	97850.8	120034	174471	105448	109770	75328.8	112374	125518	93357.8
P29144	TPP2	Tripeptidyl-peptidase 2	43	40	29	43	41	32	38	40	24	88514.4	176704	113459	0.386239	0.804214	-0.417974	0.369352	0.143554	0.453735	95078.3	88514.4	59580	186853	176704	80858.5	113459	144644	68212.7
Q9UI42	CPA4	Carboxypeptidase A4	8	8	8	5	8	8	4	6	6	142147	50861.2	76715.9	-0.584834	-1.34253	0.757696	0.505964	0.193276	0.376768	64561	142147	294362	28454.5	50861.2	114453	57893.2	76715.9	180268
P09619	PDGFRB	Platelet-derived growth factor receptor beta	18	19	17	18	16	14	16	16	13	128962	100251	104229	-0.247669	-0.416713	0.169044	0.320226	0.141575	0.273196	100606	163566	128962	100251	106461	83592.9	121047	104229	100501
P30520	ADSS2	Adenylosuccinate synthetase isozyme 2	10	10	9	10	10	8	8	9	7	106090	112138	128266	0.329438	0.19982	0.129618	0.263826	0.423707	0.501297	74104.1	106090	118651	100541	125355	112138	100774	143166	128266
O95633	FSTL3	Follistatin-related protein 3	7	6	7	7	7	7	7	7	6	55401.1	125867	133569	1.2781	1.19962	0.0784817	0.0813915	0.0811426	0.85327	32402	55401.1	96511.4	125867	173542	96097.9	133569	197894	93490.7
Q9BR76	CORO1B	Coronin-1B	10	10	9	10	10	10	10	10	9	94416.1	121988	104633	0.105211	0.407749	-0.302539	0.682255	0.165336	0.0548998	94416.1	129492	75445.8	144745	121965	121988	114878	104633	95506.9
P09341	CXCL1	Growth-regulated alpha protein	4	4	4	4	4	2	2	2	2	266361	41006.8	53691.7	-2.17459	-2.32893	0.154331	0.0438074	0.0227758	0.7092	86329.7	266361	379624	38050.7	44110	41006.8	27230.1	53691.7	64889.3
Q15517	CDSN	Corneodesmosin	2	NaN	2	1	2	4	2	4	3	27177.7	44187.5	113003	3.18202	2.52346	0.658552	0.0883158	0.202492	0.592293	27177.7	2551.05	51417.8	44187.5	43377.5	353506	83931.6	113003	280981
O95373	IPO7	Importin-7	15	13	12	15	14	12	14	13	10	94531.4	135244	123972	0.355453	0.263011	0.0924416	0.421264	0.577539	0.822776	132548	94531.4	62482.2	137155	135244	72928.9	153520	123972	86144.2
P62330	ARF6	ADP-ribosylation factor 6	4	4	3	4	3	3	3	3	3	120243	103156	114614	0.0859318	0.00874392	0.0771879	0.830599	0.979826	0.73894	120243	142492	68884.1	103156	99280.7	117357	141540	86987.6	114614
P53004	BLVRA	Biliverdin reductase A	6	6	7	8	7	7	7	7	6	81724.7	101047	132849	0.64145	0.362496	0.278954	0.033523	0.243213	0.181275	68429.8	81724.7	110411	93781.7	101048	138463	134456	131208	132849
P41252	IARS1	Isoleucine--tRNA ligase, cytoplasmic	33	32	27	34	32	30	32	29	18	109143	121290	114174	0.105704	0.187293	-0.0815887	0.759226	0.608201	0.62552	109144	139628	67028.6	121290	96115.8	129347	114174	115445	96549.9
P30040	ERP29	Endoplasmic reticulum resident protein 29	8	7	8	7	9	6	7	8	6	109494	130659	104618	-0.268045	0.00721931	-0.275264	0.53667	0.987966	0.540484	77328.4	109494	162169	130659	149358	71424.4	65545.4	104618	114678
P55287	CDH11	Cadherin-11	16	14	14	15	16	13	16	15	13	77475.7	100616	135240	0.858109	0.324188	0.533921	0.214075	0.493574	0.329244	47319.9	77475.7	118401	72912.6	100616	116109	81716.9	135240	233936
Q9NZZ3	CHMP5	Charged multivesicular body protein 5	3	3	3	3	3	3	3	3	2	155512	117341	86817	-1.18271	-0.709353	-0.473357	0.0552996	0.230165	0.497413	178606	155512	125783	141425	117340	48161.2	86817	91578.4	37565.5
Q00577	PURA	Transcriptional activator protein Pur-alpha	6	6	5	6	6	6	6	6	4	117440	126963	104131	-0.0278047	-0.023138	-0.00466665	0.935779	0.954052	0.989485	139299	117440	75793.9	128371	126963	72503.9	133413	104131	84238.3
P35221	CTNNA1	Catenin alpha-1	27	25	23	27	25	24	23	22	19	114047	106900	103224	-0.112597	-0.13636	0.023763	0.714925	0.636763	0.860094	155567	114047	82820.9	107253	106900	96517.7	121902	92398.1	103224
P19801	AOC1	Amiloride-sensitive amine oxidase [copper-containing]	3	2	3	3	3	2	3	3	3	63245	128038	154051	1.348	1.03068	0.317317	0.0152894	0.045053	0.223432	78447	38181.5	63245	128038	138002	91418.1	154051	163984	123696
P34897	SHMT2	Serine hydroxymethyltransferase, mitochondrial	16	16	15	16	16	14	16	15	14	77173.4	136276	122928	0.623765	0.775494	-0.151728	0.0330944	0.00625957	0.55145	77173.4	80046.1	70949.4	136276	149171	108142	142622	122928	91460.8
Q15691	MAPRE1	Microtubule-associated protein RP/EB family member 1	8	8	8	8	8	8	8	8	8	97789.8	119562	92993.7	-0.276794	0.0194276	-0.296221	0.368027	0.9391	0.188225	96794.5	97789.8	153674	125223	119562	101161	77230.4	92993.7	113902
P63208	SKP1	S-phase kinase-associated protein 1	6	5	5	4	4	3	3	5	3	94065.2	102881	126822	-0.00409826	-0.148801	0.144703	0.992407	0.687459	0.574118	80332.6	94065.2	172533	102881	104269	89190.9	79690.1	126822	127907
P27487	DPP4	Dipeptidyl peptidase 4	26	25	23	25	25	25	24	22	22	84520.3	106957	114006	0.237789	0.273354	-0.0355657	0.280014	0.279424	0.77573	82972.2	123694	84520.3	106341	106956	134647	107644	115896	114006
O00154	ACOT7	Cytosolic acyl coenzyme A thioester hydrolase	8	8	8	8	8	5	6	6	5	142206	117082	71622.5	-0.854983	-0.208771	-0.646212	0.00400449	0.222656	0.00937874	142206	145939	115614	129592	117082	102446	71622.4	84202.2	67236.1
P17813	ENG	Endoglin	11	11	9	11	11	11	11	10	10	93844.5	122251	147306	0.606751	0.345701	0.26105	0.107747	0.338017	0.464438	93844.5	99207.5	63350.5	130071	122251	76115.2	148466	147306	95237.5
P69849;Q15155;Q5JPE7	NOMO1;NOMO2;NOMO3	Nodal modulator 3	18	14	14	19	17	12	16	14	9	85012.9	131703	109222	0.414821	0.529761	-0.11494	0.126832	0.0846816	0.668391	85012.9	71894.3	100295	131702	146726	95451	109222	140270	94799.1
O43583	DENR	Density-regulated protein	5	4	4	5	4	4	4	4	4	89580.5	137608	111133	0.270533	0.393641	-0.123107	0.0943485	0.228503	0.702763	94992.3	89580.5	88431.6	151369	137608	81907.4	125817	111133	94459.3
P62140	PPP1CB	Serine/threonine-protein phosphatase PP1-beta catalytic subunit	4	4	3	4	4	4	4	4	3	101919	118542	98363.3	0.00448418	0.302863	-0.298379	0.970569	0.0736101	0.073906	108608	101919	89519.5	139805	118542	112241	110814	98363.3	91761.5
O14980	XPO1	Exportin-1	21	20	17	19	19	21	20	20	15	102895	112324	101358	0.0725695	0.248613	-0.176043	0.613561	0.138319	0.164081	102895	111450	85768.8	112324	112039	131063	115239	101358	97922.1
Q15428	SF3A2	Splicing factor 3A subunit 2	7	7	6	6	6	5	6	6	4	145965	104194	85346	-0.664799	-0.627455	-0.0373437	0.117224	0.286469	0.929348	194022	145965	89037	126615	104194	51843.2	92560.7	80110.1	85346.1
Q93008	USP9X	Probable ubiquitin carboxyl-terminal hydrolase FAF-X	55	50	32	55	51	39	49	45	26	98818.1	130372	128124	0.412621	0.40859	0.0040315	0.224563	0.315646	0.990782	98818.1	102768	63064	146302	130372	78529.9	131397	128124	89721.1
Q8NEU8	APPL2	DCC-interacting protein 13-beta	20	20	16	20	18	13	16	16	10	104239	117856	100679	0.0210044	0.301729	-0.280725	0.913692	0.267134	0.223287	104239	114832	79615	151205	117856	100152	110788	100679	89253.6
O15212	PFDN6	Prefoldin subunit 6	6	6	5	5	6	5	4	6	4	93945.4	131718	111413	0.261854	0.148556	0.113298	0.1313	0.702544	0.772455	107169	86577.9	93945.4	131718	138298	65170.5	131484	111413	102570
Q96QD8	SLC38A2	Sodium-coupled neutral amino acid transporter 2	4	4	4	4	3	2	3	3	3	236714	38682.5	36743.5	-2.08843	-2.37832	0.28989	0.0253635	0.0058627	0.558735	121244	236714	324336	49232.2	38682.5	34775.7	36743.5	36675.2	89801.4
Q08722	CD47	Leukocyte surface antigen CD47	4	4	4	4	4	4	4	4	4	141898	99878.9	103745	-0.476531	-0.639285	0.162754	0.056307	0.0959246	0.601709	112270	153052	141898	99878.9	107288	60217.5	106184	103745	82167.6
P26927	MST1	Hepatocyte growth factor-like protein	5	4	4	6	7	8	7	7	8	26628.7	86471.5	121629	2.7405	2.32917	0.411329	0.00742899	0.0147763	0.573821	15244.3	26628.7	28934.8	77041.3	86471.5	223736	100736	121629	286138
P00505	GOT2	Aspartate aminotransferase, mitochondrial	11	13	13	14	13	12	12	13	11	103463	80326.1	156715	0.452009	0.0426788	0.40933	0.520632	0.937411	0.461747	47894.5	103463	139120	75613.7	124036	80326.1	64906.7	156715	173486
Q9P2R3	ANKFY1	Rabankyrin-5	22	21	17	21	18	15	18	18	9	111887	112487	92062.1	-0.231416	0.081686	-0.313102	0.23662	0.701875	0.0966022	111887	129775	90294.5	136746	101015	112487	92062.1	101707	86538.5
Q9Y680	FKBP7	Peptidyl-prolyl cis-trans isomerase FKBP7	11	10	12	11	10	12	11	12	11	83388.6	119384	117870	0.475163	0.551229	-0.0760663	0.158279	0.0838061	0.726175	62979.3	83388.6	105383	119384	106011	137590	91662.6	137592	117870
Q15046	KARS1	Lysine--tRNA ligase	20	20	19	19	20	18	19	20	19	113114	108046	97536.7	-0.240891	-0.0515728	-0.189318	0.0719335	0.500577	0.101817	106523	113114	122328	105861	108046	115762	86931.7	105341	97536.7
Q6PGP7	TTC37	Tetratricopeptide repeat protein 37	27	28	18	27	26	23	21	17	11	124815	121434	87771.5	-0.35473	0.0707881	-0.425518	0.26598	0.826847	0.0374411	124815	143561	77027.3	134294	98057.3	121434	90609.4	87771.5	82998.1
P21980	TGM2	Protein-glutamine gamma-glutamyltransferase 2	17	17	10	16	16	17	16	17	12	99709.9	123874	130718	0.759286	0.779812	-0.0205263	0.238319	0.209009	0.915378	99709.9	101843	34228.8	123874	113425	125202	130718	137966	93466.8
O00592	PODXL	Podocalyxin	7	7	7	7	7	5	5	7	6	136255	89813.9	95959.3	-0.810628	-1.01681	0.20618	0.0909854	0.0501901	0.626493	207435	119640	136255	90025.9	89813.9	50481.5	110913	95959.3	58880.6
Q10469	MGAT2	Alpha-1,6-mannosyl-glycoprotein 2-beta-N-acetylglucosaminyltransferase	8	8	8	8	9	7	7	9	7	69873.5	129692	133727	0.804876	0.844136	-0.0392596	0.0169403	0.00528696	0.882345	72816.8	66198.1	69873.6	102945	145949	129692	145241	133727	92460.6
O95816	BAG2	BAG family molecular chaperone regulator 2	10	9	10	10	10	7	9	7	5	117775	110581	79510.8	-0.593821	-0.225137	-0.368684	0.0676432	0.37977	0.0184823	99536.9	168312	117775	110581	111064	100595	77395.2	79510.8	93268.8
Q5KU26	COLEC12	Collectin-12	13	13	13	11	12	11	10	10	8	139768	102860	106938	-0.345794	-0.238507	-0.107287	0.563873	0.672033	0.815992	62503.4	139768	169944	67254	102860	130694	57150.5	118354	106938
Q9NRX4	PHPT1	14 kDa phosphohistidine phosphatase	4	4	4	4	4	4	4	4	4	101044	87418.5	137897	0.449628	0.130687	0.31894	0.370505	0.763727	0.371468	54699.8	101044	127021	87418.5	125178	84190.5	85105.1	152375	137898
Q9H223	EHD4	EH domain-containing protein 4	17	16	15	17	15	14	17	17	14	81246.7	111496	131953	0.560919	0.364772	0.196147	0.0110259	0.0217809	0.144635	81246.7	94387	78033.4	111496	113852	100652	133298	109223	131953
P63167	DYNLL1	Dynein light chain 1, cytoplasmic	3	3	3	3	3	2	3	3	2	101609	98299.5	111186	0.094677	-0.0307242	0.125401	0.495399	0.848378	0.326865	120366	101609	91770.2	116027	92316.7	98299.5	103875	118326	111186
Q9Y3E1	HDGFL3	Hepatoma-derived growth factor-related protein 3	4	4	5	5	5	5	4	5	4	77772.9	132807	110157	0.378611	0.558819	-0.180208	0.254703	0.19834	0.487887	118451	77772.9	60905.8	132807	151570	89095.7	112052	110157	99889
Q13148	TARDBP	TAR DNA-binding protein 43	6	6	5	5	1	4	1	2	NaN	122771	62378.3	144300	-1.14853	-0.479766	-0.668759	0.519329	0.40572	0.712596	134957	91138.6	122771	55375.9	62378.3	161200	144300	174551	5502.78
Q8NBJ4	GOLM1	Golgi membrane protein 1	13	14	16	14	16	15	16	14	16	65619.8	94839	127568	0.773078	0.248571	0.524506	0.24577	0.624644	0.251182	49674.7	65619.8	138674	74165.6	107760	94839.1	86589.8	127568	204228
Q16204	CCDC6	Coiled-coil domain-containing protein 6	14	12	9	13	13	8	10	10	7	95070.5	111074	98103.3	0.429326	0.489108	-0.059782	0.216895	0.0938612	0.812222	95070.5	95810.7	62910.4	133461	111074	106887	94860.6	98103.3	150360
Q15075	EEA1	Early endosome antigen 1	76	76	72	72	70	71	67	65	59	118914	91220.8	84784.6	-0.523161	-0.180086	-0.343075	0.0433382	0.520067	0.283387	118914	137597	107931	90151	91220.8	147669	84784.6	70180	99999.1
Q8NBP7	PCSK9	Proprotein convertase subtilisin/kexin type 9	10	10	10	10	11	10	11	9	5	139043	121469	89805.8	-0.569198	-0.288509	-0.280689	0.175453	0.483435	0.529657	139044	91166.1	145901	121469	126918	65842.5	89805.8	109064	57812.1
P35580	MYH10	Myosin-10	61	60	47	57	57	53	58	53	47	97018.1	108454	100636	0.555987	0.499358	0.0566292	0.238071	0.214599	0.821514	102668	97018.1	50121.5	108454	123018	105697	159336	98935.1	100636
P55010	EIF5	Eukaryotic translation initiation factor 5	14	10	10	13	11	12	12	11	7	72634.1	120614	109735	0.376839	0.303816	0.0730228	0.323039	0.475437	0.745202	136722	72634.1	66033.5	125933	120614	81204.1	122144	107114	109735
O15372	EIF3H	Eukaryotic translation initiation factor 3 subunit H	12	13	12	12	11	9	13	11	9	119116	110800	99617.6	-0.0639553	-0.0524419	-0.0115134	0.821725	0.860407	0.942121	133143	119116	75285.6	110800	111847	86393	113376	92551.9	99617.6
Q8IVL5	P3H2	Prolyl 3-hydroxylase 2	15	14	15	14	14	7	14	7	6	136158	88693.6	92361.7	-0.465066	-0.587102	0.122037	0.0401713	0.0113035	0.538894	136708	136158	119124	88693.6	74906.4	98450.7	113024	80756.3	92361.7
Q00653	NFKB2	Nuclear factor NF-kappa-B p100 subunit	11	11	5	6	8	4	6	6	NaN	125291	92667.2	104960	-1.9919	-0.35145	-1.64045	0.344914	0.463253	0.424981	125292	192621	84294.9	140329	92667.2	75328.9	121963	104960	2525.3
P11234	RALB	Ras-related protein Ral-B	5	5	5	5	5	5	5	5	3	115861	100278	99988.3	-0.0552222	-0.194211	0.138988	0.801159	0.404178	0.304379	115861	132592	85123.3	102751	100278	84746.3	117484	99243.4	99988.3
Q969G5	CAVIN3	Caveolae-associated protein 3	8	8	6	8	8	8	8	8	7	71917.4	140446	120474	0.784936	0.800541	-0.0156047	0.21517	0.237114	0.976042	105607	71917.4	37594.2	140446	157546	68185.5	158992	120474	76250.8
O14787	TNPO2	Transportin-2	5	3	4	4	5	2	5	3	2	104010	116677	106318	0.244664	0.301891	-0.0572268	0.3423	0.305136	0.675447	107582	104010	66269.1	125892	116678	94574.7	111524	104017	106318
Q9NQX4	MYO5C	Unconventional myosin-Vc	3	5	3	3	3	1	5	1	1	98888.8	111291	85994.2	-0.17779	0.159216	-0.337006	0.451842	0.553385	0.129335	83019.7	98888.8	131599	97007.2	139349	111291	84524	85994.2	102700
Q9HCB6	SPON1	Spondin-1	13	9	11	11	9	10	12	10	12	66142.3	80478.7	121642	0.85254	0.641012	0.211528	0.108651	0.263959	0.682128	98229.3	47363.7	66142.3	80332.1	80478.7	180504	121642	87080.9	171033
Q6UXN9	WDR82	WD repeat-containing protein 82	5	6	4	5	5	3	5	2	1	114892	97559.9	83892.6	-0.220744	-0.344368	0.123624	0.517297	0.0394574	0.727607	112960	117210	114892	98404.3	97559.9	77427.7	75760.1	83892.6	151238
P51688	SGSH	N-sulphoglucosamine sulphohydrolase	9	10	10	10	10	8	9	9	9	81205.5	113787	98722.2	0.0432962	0.158143	-0.114847	0.916279	0.676071	0.709887	81205.5	73448.1	145879	113787	125084	84934.8	74227.3	129922	98722.2
P17900	GM2A	Ganglioside GM2 activator	5	5	5	5	5	5	5	5	5	89675.5	92008.1	109696	0.328903	-0.0297972	0.3587	0.455624	0.948041	0.249575	59942.4	89675.5	145243	68615.3	92008.1	116238	99722.3	109696	141432
Q92973	TNPO1	Transportin-1	18	17	15	16	15	11	15	14	8	120305	112328	107123	-0.249844	-0.0809066	-0.168938	0.469951	0.812389	0.673852	120306	122251	84322.5	131504	112328	70956.2	109270	107123	63018.6
P12955	PEPD	Xaa-Pro dipeptidase	13	13	13	13	13	13	12	12	11	101385	84316.9	156224	0.549751	0.101197	0.448554	0.489891	0.86975	0.42221	37885.9	101385	133251	69935	107128	84316.9	61155.6	156224	168040
Q07020	RPL18	60S ribosomal protein L18	5	5	5	5	5	5	5	5	5	71524.2	91717.6	119064	1.08083	0.628359	0.452467	0.0582311	0.237002	0.276445	71524.2	89570.3	39738.4	72094.4	91717.6	142212	119064	112060	180584
Q16647	PTGIS	Prostacyclin synthase	10	9	8	10	8	10	10	9	7	101440	116752	116774	0.331399	0.402821	-0.0714219	0.492564	0.379017	0.752027	101440	117073	48220.9	116752	96353.5	117638	121350	116774	80499.8
O95433	AHSA1	Activator of 90 kDa heat shock protein ATPase homolog 1	14	14	13	14	14	12	14	13	9	79347.9	120602	108796	0.219281	0.435132	-0.215851	0.336522	0.0410366	0.239327	77382.3	104043	79347.9	120602	120874	108309	113182	108796	81852.1
Q13310	PABPC4	Polyadenylate-binding protein 4	12	12	11	11	10	8	9	10	4	165421	71393.5	60255.1	-1.58326	-1.13571	-0.447555	0.000457163	0.00931551	0.183462	162796	165421	178428	105278	71393.5	60263.8	46242	60255.1	64097.2
Q99439	CNN2	Calponin-2	7	7	7	7	7	7	7	7	6	91825.8	90804.1	79906.9	0.0445302	0.262181	-0.217651	0.882427	0.425525	0.617142	91825.8	97164.5	85596.9	90804.1	88429.1	164060	79906.9	75783.2	138353
Q14192	FHL2	Four and a half LIM domains protein 2	15	15	14	15	15	14	15	15	15	90928.5	111362	103443	0.286976	0.363818	-0.076842	0.305514	0.0807208	0.74537	71549.9	90928.5	96898.8	111362	121175	99549.1	82275.1	103443	134531
Q13283	G3BP1	Ras GTPase-activating protein-binding protein 1	12	12	12	12	11	9	11	9	9	151084	76529.8	68531.1	-1.24725	-1.12704	-0.12021	0.00288185	0.0309939	0.703964	202058	130173	151084	99790.9	76529.8	49943.1	62659.5	68531.1	69177.1
Q14240	EIF4A2	Eukaryotic initiation factor 4A-II	8	8	7	8	8	7	8	7	6	60090.1	129780	116819	0.996353	1.233	-0.236645	0.00826623	0.000906228	0.215425	46928.6	63337.3	60090.1	127632	129780	140036	116819	132397	91686.8
Q8NCN5	PDPR	Pyruvate dehydrogenase phosphatase regulatory subunit, mitochondrial	2	3	3	3	3	3	2	1	2	75243.4	99358.3	88004.8	0.0269699	0.408838	-0.381868	0.930664	0.39125	0.291547	130063	75243.4	68362.3	88443.7	178150	99358.3	88004.8	86037.9	93454.2
P62917	RPL8	60S ribosomal protein L8	5	5	4	5	5	4	5	5	3	112509	89275.7	99278.9	0.640694	0.282993	0.357701	0.401095	0.665781	0.356841	112509	114992	32743.2	104607	89275.7	81705.2	183432	88154.8	99278.9
Q9HAT2	SIAE	Sialate O-acetylesterase	11	11	11	11	11	10	11	10	10	113797	75171.8	88669.8	-0.401241	-0.536912	0.13567	0.396072	0.295319	0.661778	76184.9	113797	191102	75171.8	110587	65256.8	72910.5	111261	88669.8
O94973	AP2A2	AP-2 complex subunit alpha-2	18	17	12	18	18	18	15	15	9	118259	120942	75956.4	-0.355654	0.155856	-0.51151	0.422955	0.703322	0.0685332	141968	118259	62132.5	120942	95797.7	124498	98775.5	75956.4	66365.3
P32119	PRDX2	Peroxiredoxin-2	5	6	4	5	5	4	5	6	6	85243.8	81800.4	113998	0.470497	0.173914	0.296583	0.290232	0.683281	0.487185	58336.7	85243.8	113754	72515.6	81800.4	136912	83355.2	113998	158358
Q02952	AKAP12	A-kinase anchor protein 12	47	44	35	47	43	31	35	37	36	81713.4	124509	109098	0.273244	0.501111	-0.227867	0.434163	0.163309	0.613193	87975.9	81713.4	73095.1	152433	124509	78489.4	64784.5	109098	131226
O15078	CEP290	Centrosomal protein of 290 kDa	2	2	2	2	2	1	2	2	1	97237.9	113678	92958.1	-0.260612	0.0747363	-0.335348	0.37675	0.683039	0.206727	126919	97237.9	88674.1	113678	98527.7	114135	92958.1	64768.4	105719
P15151	PVR	Poliovirus receptor	8	8	6	7	7	7	8	7	7	102467	83722	101259	0.10076	-0.341332	0.442092	0.758098	0.370199	0.167468	75096.5	102467	141401	83722	103000	62047.7	97104.8	136452	101259
P52823	STC1	Stanniocalcin-1	8	8	8	8	8	6	8	6	4	113537	135426	59118.9	-1.24377	-0.200328	-1.04344	0.0209658	0.655319	0.0702889	113537	102944	172959	144455	135426	68129.4	59118.9	67294.7	38259.3
O14495	PLPP3	Phospholipid phosphatase 3	5	6	6	4	5	3	4	4	4	149205	71085	66144.3	-1.26694	-1.14397	-0.122968	0.00894611	0.00924479	0.582677	126480	149205	207208	71085	82784.2	61571	79382.2	66144.3	53436.2
P49321	NASP	Nuclear autoantigenic sperm protein	21	21	20	20	21	16	20	19	17	133081	111691	80997.6	-0.510501	-0.549447	0.0389462	0.192499	0.388594	0.951808	135606	92945.7	133081	124465	111691	38491.1	80997.6	117441	60996.7
Q9H6S3	EPS8L2	Epidermal growth factor receptor kinase substrate 8-like protein 2	7	7	5	7	7	6	6	6	4	82655.2	116067	95640.7	0.352627	0.525675	-0.173048	0.127454	0.0790423	0.457819	65859.9	91641.6	82655.2	91871.7	116067	139581	91237.9	95640.7	119020
P06702	S100A9	Protein S100-A9	4	4	4	4	5	5	5	6	6	34200.6	91898.7	129919	2.57803	1.22581	1.35221	0.0320818	0.247674	0.252824	13718.5	37879.4	34200.6	20971.4	91898.7	117985	129919	79547.3	366130
P38606	ATP6V1A	V-type proton ATPase catalytic subunit A	17	17	16	16	17	15	15	16	13	109191	95423.2	85620.5	-0.338469	-0.147889	-0.190579	0.00763361	0.102379	0.119106	109056	109190	111710	93864.8	95423.2	109198	85620.4	80975.3	94914.1
Q4J6C6	PREPL	Prolyl endopeptidase-like	10	10	9	10	9	8	10	9	8	80769.9	123043	98835.1	0.155274	0.028753	0.126521	0.632603	0.960565	0.815671	80769.9	71104.1	127463	133966	123043	47145.7	98835.1	122205	83705.3
P13284	IFI30	Gamma-interferon-inducible lysosomal thiol reductase	4	4	4	4	5	4	4	4	3	83748.2	83232.9	100630	0.144695	-0.178134	0.32283	0.640226	0.560923	0.0722044	78332.9	83748.2	140967	83232.9	96646.6	79374.9	100106	100630	124029
Q6V0I7	FAT4	Protocadherin Fat 4	38	34	35	40	38	39	39	37	36	33513.3	44942.6	66412.9	1.51715	1.02531	0.491844	0.168074	0.292804	0.686959	33513.3	26062.2	59229.5	43932.8	44942.6	220935	66412.9	54374.5	335926
Q96P63	SERPINB12	Serpin B12	4	3	6	4	6	7	6	6	5	27128	34687.9	117805	2.30013	1.13682	1.16331	0.0393236	0.391202	0.355976	27128	14040.8	60224.8	27689.1	34687.9	253951	89468.9	117805	259999
P61026	RAB10	Ras-related protein Rab-10	8	8	8	8	8	6	8	6	5	100012	90177.4	101018	0.168652	-0.0503426	0.218994	0.397873	0.729486	0.141006	100012	107575	79066.5	94249.2	90139.9	90177.4	124989	101018	95674
P20337	RAB3B	Ras-related protein Rab-3B	6	6	6	6	6	5	6	6	3	115364	92957.6	93340.4	-0.645855	-0.67396	0.0281051	0.07817	0.0704692	0.936313	115152	155650	115364	94873.5	92957.6	57731.6	98016.7	93340.4	59000.4
Q9BT78	COPS4	COP9 signalosome complex subunit 4	20	20	17	18	19	17	19	15	12	97571.9	109744	101072	0.036047	-0.0346915	0.0707385	0.846969	0.911632	0.797731	115769	97571.9	79200.6	113524	109744	66810.5	106615	101072	89484.6
P54136	RARS1	Arginine--tRNA ligase, cytoplasmic	26	25	25	25	25	23	26	21	19	113010	89507.8	88796.1	-0.382306	-0.336892	-0.045414	0.0138595	0.0231328	0.441386	113010	127345	104014	89507.8	86841.1	95578.7	90782.3	83856.9	88796.1
Q01650	SLC7A5	Large neutral amino acids transporter small subunit 1	8	8	8	7	8	7	8	6	8	90563	90306.6	117260	0.407061	-0.142084	0.549144	0.00122774	0.517162	0.055212	90563	91269.2	87725.3	96518.1	90306.6	61909.6	117260	113712	126782
Q9NR45	NANS	Sialic acid synthase	10	10	9	10	10	10	9	8	9	98737.8	93565.2	89843	-0.0546964	-0.0381692	-0.0165272	0.801832	0.877994	0.95885	91203.3	98737.8	103181	72913.6	93565.2	125806	76062.8	89843	121351
P30533	LRPAP1	Alpha-2-macroglobulin receptor-associated protein	12	14	14	14	14	14	14	13	13	62352.4	125787	115866	0.790046	0.901497	-0.111451	0.0184818	0.0139279	0.577272	51500.7	62352.4	76698.9	125787	131708	96904	91656.5	115866	119900
Q9UBK7;Q9UNT1	RABL2A;RABL2B	Rab-like protein 2A	2	2	1	2	2	1	2	1	1	13241.7	65558.8	85668.2	3.31802	2.86596	0.452064	0.00844877	0.00956015	0.636392	16116.9	13241.7	10432	65558.8	61309.4	214614	79128.6	85668.2	325775
Q15029	EFTUD2	116 kDa U5 small nuclear ribonucleoprotein component	21	18	15	20	19	17	20	15	9	97511.2	122642	98698.5	-0.0735474	0.153418	-0.226966	0.886172	0.760643	0.634151	133323	97511.2	56754.2	125298	122642	66058.4	115501	98698.5	55544.5
P62633	CNBP	CCHC-type zinc finger nucleic acid binding protein	7	7	7	7	7	6	6	7	3	94546.5	64950.2	110565	0.334652	-0.266458	0.60111	0.567724	0.65613	0.342158	53377.5	94546.5	130826	64950.2	123313	47366.4	69099.4	173310	110565
Q99542	MMP19	Matrix metalloproteinase-19	11	10	7	10	10	11	10	8	7	84532.1	88411.6	101061	0.447499	0.44447	0.00302887	0.317059	0.385811	0.992944	107178	84532.1	46376.8	88411.6	79841	150000	123708	85227.4	101061
Q15738	NSDHL	Sterol-4-alpha-carboxylate 3-dehydrogenase, decarboxylating	2	3	1	3	1	1	3	2	1	82257.3	75187	68286.1	-0.358839	-0.63753	0.278691	0.57167	0.289966	0.562756	78877.4	82257.3	208351	51138.3	75187	93387.1	65944.1	68286.1	142348
Q9NVJ2	ARL8B	ADP-ribosylation factor-like protein 8B	3	3	3	3	3	3	3	3	3	114133	76014.9	84546.2	-0.572686	-0.778387	0.205701	0.269414	0.168946	0.249641	74453.6	114133	214186	76014.9	80665.4	58823.2	75439.6	86737.7	84546.2
Q9Y646	CPQ	Carboxypeptidase Q	10	10	9	10	10	10	10	9	8	68307.2	108195	97346.7	0.521275	0.441882	0.0793921	0.0780038	0.0959415	0.716248	66416.5	68307.2	93206.2	85382.1	114729	108195	96006.2	97346.7	133760
Q9NWM8	FKBP14	Peptidyl-prolyl cis-trans isomerase FKBP14	5	5	6	5	5	6	4	5	6	84590.6	83051.4	99119	0.315431	0.105593	0.209838	0.603848	0.834704	0.737444	54059.6	84590.6	114685	58051.7	83051.4	135488	57856.5	99119	176220
Q16774	GUK1	Guanylate kinase	3	3	3	2	3	2	3	3	3	89036.2	123206	87070.9	0.0798203	0.389058	-0.309237	0.733728	0.493059	0.545048	60779.3	89036.2	100377	57519.2	123206	172133	87070.9	84351.4	87312.5
O14960	LECT2	Leukocyte cell-derived chemotaxin-2	2	2	2	1	2	1	2	2	1	45876.7	104114	125723	1.24441	0.852895	0.391515	0.0213542	0.0456714	0.144864	43883.3	45876.7	80178.1	85494.6	106842	104114	103975	125723	164217
P49773	HINT1	Adenosine 5'-monophosphoramidase HINT1	4	4	3	4	3	3	3	3	3	123191	82268.5	92756.3	-0.362925	-0.522985	0.160061	0.0477207	0.0160472	0.155013	98783.5	123191	126128	82268.5	73416	85653.7	82287.6	92756.3	94545.7
P43487	RANBP1	Ran-specific GTPase-activating protein	4	4	4	4	4	3	4	4	3	91175.2	88501.3	89886.5	-0.172523	-0.211298	0.0387745	0.519503	0.370285	0.824005	88321.5	91175.2	134843	88501.3	97097.4	81431.5	77132.1	89886.5	109405
Q99613	EIF3C	Eukaryotic translation initiation factor 3 subunit C	27	26	19	26	24	20	24	25	20	86769.5	101593	104403	0.303253	0.0773544	0.225898	0.472827	0.868522	0.442928	128269	86769.4	53318.5	101593	107859	63606.5	118178	104403	90360.7
P61019	RAB2A	Ras-related protein Rab-2A	10	8	7	9	10	7	8	8	8	90727.3	83505.9	107681	0.242051	-0.0391617	0.281213	0.00655546	0.665104	0.0345075	87123.6	90727.3	92385.8	83505.9	82334.2	97907.4	101128	110933	107681
Q15389	ANGPT1	Angiopoietin-1	15	15	14	15	15	15	15	15	14	81642.8	90560.4	115101	0.460414	0.322735	0.137679	0.11042	0.242082	0.473624	95298.9	60210.7	81642.8	90560.4	86870.6	116500	116096	91322.2	115101
Q9Y3F4	STRAP	Serine-threonine kinase receptor-associated protein	17	17	17	17	16	16	15	13	12	131579	89694.3	63481.9	-0.926124	-0.651062	-0.275062	0.00432143	0.0144324	0.230871	142953	118654	131579	93229.8	68925.1	89694.3	61533.9	63481.9	83277.3
P00390	GSR	Glutathione reductase, mitochondrial	10	12	12	12	10	9	11	10	10	97939.5	94525	95954.2	0.196479	0.153071	0.0434087	0.751678	0.799307	0.913546	41651.5	97939.5	134940	94525	120226	66591.8	66221.3	130349	95954.2
Q9UBT2	UBA2	SUMO-activating enzyme subunit 2	15	15	13	14	15	11	13	12	10	88740.3	102978	88453.3	-0.0630741	0.0769151	-0.139989	0.54877	0.749858	0.561422	103040	87908.9	88740.3	123098	102978	74408.5	96109.1	88453.3	82931.2
Q15262	PTPRK	Receptor-type tyrosine-protein phosphatase kappa	15	16	14	15	14	11	14	13	10	100446	79928.3	95411	0.102928	-0.365912	0.468841	0.864634	0.486424	0.27212	52402.4	100446	154974	59145.8	79928.3	80624.3	68756.4	95411	154023
P13612	ITGA4	Integrin alpha-4	21	21	19	21	20	16	18	17	14	106069	89378.2	92322.8	-0.227844	-0.475954	0.248111	0.123996	0.0830171	0.317663	106069	101595	119025	89528.5	89378.2	59576.9	104288	92322.8	82945.6
P09497	CLTB	Clathrin light chain B	9	9	9	7	8	8	6	6	6	144214	78912.7	63169.2	-0.894541	-0.709506	-0.185035	0.0794164	0.0864012	0.50106	84630.9	144214	168842	78912.7	69734.4	85639.7	54198	63169.2	93686.4
Q7L5N1	COPS6	COP9 signalosome complex subunit 6	8	8	7	8	7	6	8	7	6	104564	108026	99622.7	0.0258999	-0.0695874	0.0954873	0.930772	0.866447	0.81035	108627	104564	68586.2	111602	108026	55912.7	99622.7	112343	73458.3
O43390	HNRNPR	Heterogeneous nuclear ribonucleoprotein R	13	13	13	14	12	12	13	10	12	105785	85324.5	87332.9	-0.349007	-0.373912	0.0249055	0.173242	0.0267845	0.898701	125374	105784	97602.1	85788.1	81266.7	85324.5	105305	68120.5	87332.9
Q9Y608	LRRFIP2	Leucine-rich repeat flightless-interacting protein 2	14	14	12	13	14	13	12	14	11	98218.2	118521	88864.4	-0.019942	0.285764	-0.305706	0.93972	0.447079	0.342133	101438	98218.2	63353.9	131481	118521	73379.7	94239.5	88864.4	72309.3
Q9P273	TENM3	Teneurin-3	43	42	40	41	42	37	38	36	34	71353.3	89144.4	107189	0.464125	0.0861371	0.377988	0.145841	0.736786	0.062065	66496.5	71353.3	109675	89144.4	91169.7	76588.8	107189	97551.2	130642
P55060	CSE1L	Exportin-2	26	26	26	26	26	26	26	23	24	94954.5	93932.9	91145.2	-0.0654297	0.0470931	-0.112523	0.578664	0.757604	0.434901	102413	94954.5	83273.4	85317.2	93932.9	111442	91145.2	81719.8	94891.1
P23381	WARS1	Tryptophan--tRNA ligase, cytoplasmic	13	13	14	14	14	13	13	14	12	58842.3	130632	102369	0.9442	1.30556	-0.361355	0.0285023	0.00817946	0.0382739	35821.9	58842.3	64085.5	117318	130632	133112	85886.4	109447	102369
O15347	HMGB3	High mobility group protein B3	5	5	4	4	4	2	5	4	3	74330.1	114604	95616.3	0.225392	0.209873	0.0155198	0.526591	0.651622	0.968206	117813	61121.2	74330.1	120922	114604	59755.3	115236	95616.3	77621.3
Q8IXB1	DNAJC10	DnaJ homolog subfamily C member 10	12	12	11	11	12	12	11	11	7	105500	102920	82776.9	-0.397714	-0.025746	-0.371968	0.0488601	0.825134	0.0542195	90482.1	108313	105500	102920	89862.1	105966	83670.9	82776.9	65289
Q9UBQ5	EIF3K	Eukaryotic translation initiation factor 3 subunit K	6	5	4	6	4	4	6	5	3	67021.5	84217.2	102128	0.820817	0.336148	0.484669	0.0850163	0.303466	0.106238	94779.8	67021.5	48405.2	91296.6	80452.4	84217.2	102128	101602	163323
Q7L576	CYFIP1	Cytoplasmic FMR1-interacting protein 1	26	26	23	27	25	24	27	26	20	97639	100760	106160	0.293408	0.246501	0.0469074	0.46859	0.546814	0.825061	97639	103852	49421.7	108190	100760	76752.6	106795	106160	81360.9
Q96G03	PGM2	Phosphoglucomutase-2	17	17	16	17	16	16	14	16	15	106329	79747.6	114361	0.196496	-0.0623102	0.258807	0.737051	0.896504	0.571075	48696.1	106329	117768	64426.6	79747.6	104260	58870.6	114361	136286
P30153	PPP2R1A	Serine/threonine-protein phosphatase 2A 65 kDa regulatory subunit A alpha isoform	17	16	15	17	15	15	17	14	14	84070.3	95415.8	95881.7	0.211524	0.338996	-0.127471	0.0960596	0.0897925	0.451603	84070.3	84524.5	73179.8	90057.6	95415.8	122467	95881.7	84701.6	99406.4
P50552	VASP	Vasodilator-stimulated phosphoprotein	13	13	13	13	12	11	12	11	11	122051	85188.7	68083.6	-0.580344	-0.301502	-0.278842	0.0673268	0.282996	0.284811	126037	122051	86007.4	110944	85188.7	74783.7	64315.1	90389.8	68083.6
P31153	MAT2A	S-adenosylmethionine synthase isoform type-2	13	13	12	13	12	12	11	13	10	118070	83779.7	91162.7	-0.47189	-0.263812	-0.208078	0.241089	0.376592	0.534393	78508.5	118070	127536	83779.7	107898	75559.3	52750.8	91162.7	92147
Q6PKG0	LARP1	La-related protein 1	21	16	12	18	17	10	12	14	4	91714.9	90044.9	83453.1	-0.107426	-0.0926901	-0.0147362	0.791092	0.823658	0.95878	140682	91714.9	63030.8	109541	90044.9	67997	71411.5	83453.1	109145
P05198	EIF2S1	Eukaryotic translation initiation factor 2 subunit 1	17	17	16	15	15	15	17	16	15	94917.3	102841	79827.8	-0.484244	-0.218513	-0.265731	0.131984	0.479457	0.406357	134059	94917.3	91197.2	107204	102840	66820.4	90544.4	79827.8	58653.2
Q9H4A4	RNPEP	Aminopeptidase B	15	14	14	16	16	15	13	15	14	84094	94917.3	99913.2	0.259478	0.401871	-0.142393	0.515044	0.203828	0.68906	56961.1	84093.9	93007.1	87181	94917.3	124170	62052.4	99913.2	123256
Q9HC38	GLOD4	Glyoxalase domain-containing protein 4	10	11	10	10	10	9	9	10	8	101063	79551.4	130491	0.251854	-0.0234423	0.275296	0.747037	0.970307	0.607991	37227.6	101063	135400	62940.3	96900.5	79551.4	50155.5	131408	130490
Q9NWV4	CZIB	CXXC motif containing zinc binding protein	6	8	8	7	8	7	6	8	7	80568.2	82991.5	118378	0.299395	0.0544717	0.244924	0.658561	0.915074	0.606524	44784.1	80568.2	136691	70800.6	94004.3	82991.5	54643.8	118378	142100
O95865	DDAH2	N(G),N(G)-dimethylarginine dimethylaminohydrolase 2	8	9	10	9	9	9	9	8	8	73161.5	89632.5	129383	0.608877	0.279626	0.329251	0.242744	0.454995	0.432486	48722.8	73161.5	97715.5	68083.1	89632.5	102094	67534.8	129383	141398
P60891	PRPS1	Ribose-phosphate pyrophosphokinase 1	8	8	8	8	8	8	8	8	7	52532.1	87804.3	113872	0.888563	0.841189	0.0473735	0.0243848	0.0582595	0.872429	76515.6	52532.2	47192	87804.3	86506.4	143598	119961	88113	113872
Q14554	PDIA5	Protein disulfide-isomerase A5	17	17	11	17	17	16	17	15	15	68539.8	104074	108358	0.75076	0.85335	-0.10259	0.058784	0.0381102	0.583026	74252.7	68539.8	42097.9	104074	96502.6	125801	108358	84273	111781
Q99816	TSG101	Tumor susceptibility gene 101 protein	10	10	10	9	9	6	7	6	5	105583	72635.1	79712.8	-0.590626	-0.766721	0.176095	0.0433283	0.0225667	0.0583693	105583	102344	158074	72635.1	74369.3	64203.1	78016.5	80428.6	79712.8
O43491	EPB41L2	Band 4.1-like protein 2	31	29	19	31	24	19	25	26	16	106310	102761	90536	-0.0630372	-0.0560497	-0.00698757	0.82813	0.880521	0.982213	107427	106310	65670.9	102761	106523	60977.8	90536	100282	72458.4
P29992	GNA11	Guanine nucleotide-binding protein subunit alpha-11	13	13	12	13	13	12	13	12	8	109707	83196.5	89895.9	-0.192734	-0.261637	0.0689036	0.541656	0.378215	0.767826	109707	120510	71745.3	95019.9	83196.4	69638	103372	89895.9	68367.7
P00966	ASS1	Argininosuccinate synthase	10	11	10	11	10	11	11	10	9	56689.7	116867	95561.7	0.437645	0.851696	-0.414051	0.1502	0.0210794	0.102779	56689.7	83947.9	55480.6	99177.3	116867	133877	70453.6	95561.7	97431.7
P42224	STAT1	Signal transducer and activator of transcription 1-alpha/beta	21	22	19	22	20	20	21	21	18	75599.7	101850	79584	-0.0206324	0.344592	-0.365224	0.914113	0.120706	0.0109025	75599.7	103680	71263.6	112048	101850	100211	79584	76088.4	88370
P46060	RANGAP1	Ran GTPase-activating protein 1	17	14	14	16	15	11	15	12	10	67215.4	97646.5	96901.4	0.294691	0.0968043	0.197886	0.443683	0.842176	0.550271	126414	67215.4	58240.9	97646.5	110333	56176.5	103102	96901.4	91417.7
P40121	CAPG	Macrophage-capping protein	8	8	7	8	8	8	7	8	7	65307.8	100576	89261.8	0.879286	0.962262	-0.082976	0.138023	0.0535077	0.825302	34116.8	71861.8	65307.8	95829.3	122871	100576	71557.1	156022	89261.8
Q9HC35	EML4	Echinoderm microtubule-associated protein-like 4	27	26	20	26	23	21	27	24	17	100270	104604	88636.6	-0.106541	0.0603218	-0.166862	0.714175	0.845093	0.54776	106172	100270	66168.1	107596	104604	70951.5	96343.4	88636.6	66096.7
Q15435	PPP1R7	Protein phosphatase 1 regulatory subunit 7	13	15	12	15	14	12	13	13	11	82431.2	104289	94775.4	0.171948	0.0314738	0.140474	0.212029	0.926547	0.663076	82431.2	97305.5	73821.2	106892	104289	56708.7	94052.7	94775.4	94979.1
Q92954	PRG4	Proteoglycan 4	13	12	12	11	11	11	10	10	4	86551.6	66301	94085.6	0.503795	0.100528	0.403267	0.358433	0.797066	0.443489	86551.6	88836.3	50155.2	65142.4	66301	110049	94085.6	66933.2	174578
O60763	USO1	General vesicular transport factor p115	26	26	20	24	25	23	24	23	20	89771.4	86432.7	95742.3	0.231639	0.0622991	0.16934	0.495898	0.846022	0.101509	110986	89771.4	55000.7	87117.6	86432.7	82842.6	105534	87794.8	95742.3
P30046	DDT	D-dopachrome decarboxylase	3	3	3	3	3	3	3	3	3	94570.6	88175	102252	0.36916	0.131777	0.237383	0.609647	0.802643	0.666467	38782.1	94570.6	107467	63391	88175	92746.2	51338.6	161783	102252
Q15746	MYLK	Myosin light chain kinase, smooth muscle	10	9	7	7	4	6	6	2	3	90368.1	72462.5	99297.8	0.0940374	-0.31971	0.413747	0.676176	0.0727786	0.155342	90368.1	98184.3	87178.8	85735.9	64042.1	72462.5	99297.8	76312.6	124124
Q8N8S7	ENAH	Protein enabled homolog	19	18	17	18	18	16	16	16	14	97183.5	101920	75627.4	-0.21635	0.106049	-0.322399	0.344825	0.619573	0.214114	98285.7	97183.5	75115.9	111613	101920	78634.7	64420.4	93913.7	75627.4
Q92499	DDX1	ATP-dependent RNA helicase DDX1	25	23	20	22	22	23	22	22	20	104917	93319.7	76715.4	-0.140463	0.0920909	-0.232553	0.665264	0.761022	0.17148	104917	107914	60102.9	86799.2	93319.7	101741	93968.8	70486.1	76715.4
Q8IUE6	H2AC21	Histone H2A type 2-B	2	2	2	2	2	2	2	2	2	85990.3	69325.6	92696.5	-0.53115	-0.628363	0.0972128	0.502617	0.316638	0.853389	211150	85990.3	60251	69325.6	74297.8	57499.9	106311	92696.5	36786.4
P26012	ITGB8	Integrin beta-8	1	2	NaN	2	2	2	2	2	2	26900.8	62705.6	112587	3.26073	2.63247	0.628255	0.113899	0.189834	0.357814	59590.7	26900.8	1590.38	62705.6	55944.2	173277	99384.5	112587	200617
Q15181	PPA1	Inorganic pyrophosphatase	11	10	10	11	10	11	11	9	9	82795.8	88087.6	91643.7	0.228541	0.221458	0.00708326	0.361329	0.322009	0.980304	69192	82795.8	82899.7	74970.4	88087.6	113975	71435.5	91643.7	116679
P62191	PSMC1	26S proteasome regulatory subunit 4	16	16	15	16	16	15	14	16	13	118760	79472	74444.1	-0.647204	-0.376749	-0.270455	0.0552804	0.172673	0.147162	118760	130705	81338.1	94112.2	77118.5	79471.9	75672.6	74444.1	58345
P17174	GOT1	Aspartate aminotransferase, cytoplasmic	11	11	11	11	11	11	11	11	10	95202.9	72837.6	116427	0.222596	-0.128446	0.351042	0.780213	0.844102	0.505367	35652.9	95202.9	141782	58920.7	85850.8	72837.6	48996.7	116427	134020
Q9UNF0	PACSIN2	Protein kinase C and casein kinase substrate in neurons protein 2	13	13	13	13	13	13	13	13	12	75801.4	101665	88133.9	0.435038	0.471503	-0.0364647	0.113083	0.135419	0.862222	81944.3	75801.4	53544.9	113562	101666	76791.7	108004	88133.9	86339.1
Q5TAT6	COL13A1	Collagen alpha-1(XIII) chain	4	4	4	3	3	1	3	2	4	79028.8	100780	107526	0.338591	0.333318	0.00527255	0.279966	0.124592	0.985829	79332.9	79028.8	62678.9	77053.4	101207	100780	112235	107526	65840.6
O75915	ARL6IP5	PRA1 family protein 3	2	2	1	1	1	1	2	2	1	97848	75373.9	99733.3	0.115207	-0.0962127	0.211419	0.75255	0.778597	0.38121	97848	110304	56915.3	75373.9	70645.9	94444.2	107686	72679.9	99733.3
Q12904	AIMP1	Aminoacyl tRNA synthase complex-interacting multifunctional protein 1	15	14	13	13	14	13	14	13	14	102592	90681.3	76879	-0.403115	-0.117662	-0.285453	0.0266329	0.21385	0.0408669	88026.6	102592	102814	86523.4	92654.9	90681.3	65151.4	76879.1	80167.5
Q10588	BST1	ADP-ribosyl cyclase/cyclic ADP-ribose hydrolase 2	7	6	6	5	5	3	5	4	4	172766	54393.5	60491.1	-1.53166	-1.60336	0.0717074	0.0175314	0.00952044	0.817339	99806.6	172766	200628	40174.9	56431.7	54393.5	37249.6	60491.1	63528.8
P98095	FBLN2	Fibulin-2	16	15	12	15	14	15	13	14	10	108365	51119.4	59815.3	-0.689145	-0.243132	-0.446013	0.168323	0.765807	0.579642	108365	126570	61433.7	47669.8	51119.4	208559	79223.1	59815.3	42423.1
P29373	CRABP2	Cellular retinoic acid-binding protein 2	6	6	6	6	6	6	6	6	6	75831.6	78720.6	75339.3	0.336056	0.216045	0.120011	0.377264	0.681969	0.834874	57295.4	87228.8	75831.6	50375.2	78720.6	149773	75339.3	74308.6	136163
O60664	PLIN3	Perilipin-3	16	15	15	16	15	17	15	15	14	78556	95185.6	64838.1	-0.0923106	0.368359	-0.46067	0.786069	0.107516	0.216661	68505.9	93653.4	78556	95185.6	93744.2	121500	57807.3	64838.2	110982
O95336	PGLS	6-phosphogluconolactonase	6	6	7	6	6	7	6	6	6	61584	89373.4	117372	0.820302	0.395209	0.425093	0.148015	0.364689	0.246984	40127.5	61584	95571.1	67152.6	89510.7	89373.4	75477.4	146778	117372
P98179	RBM3	RNA-binding protein 3	4	4	3	3	3	NaN	2	3	1	130411	50981	65867.3	-1.19235	-2.75085	1.5585	0.166266	0.180904	0.423963	86837.9	130411	225334	50981	78796.1	2082.94	28468.5	114030	65867.3
P23490	LORICRIN	Loricrin	1	NaN	1	NaN	3	3	1	1	3	17541.8	40827.2	97651.6	3.28947	1.00323	2.28624	0.066482	0.694778	0.331604	17541.8	2663.49	50708.5	1949.87	40827.2	239696	97651.6	96506.1	234996
P19623	SRM	Spermidine synthase	4	4	3	3	3	3	2	3	2	84983.8	93285.2	76798.6	-0.13712	-0.0121085	-0.125011	0.424548	0.936238	0.481894	82545.6	101852	84983.8	93285.2	76702.2	97374.5	76798.6	72883.4	95981.5
P55735	SEC13	Protein SEC13 homolog	8	8	7	8	8	8	8	7	6	83710.5	90390.4	82201.5	-0.13641	0.0284564	-0.164867	0.475827	0.834857	0.256905	83710.5	104640	78823.3	90390.4	86835.7	93327.3	68855.6	82201.5	91858.9
P36578	RPL4	60S ribosomal protein L4	10	8	7	10	9	8	10	9	6	68328.7	78784.9	107605	0.888437	0.551389	0.337048	0.0876288	0.285286	0.187144	68328.7	85623.4	34488.4	78784.9	70474.8	114379	111344	107605	106834
O14579	COPE	Coatomer subunit epsilon	5	5	5	5	4	5	5	5	4	82896.4	80877.8	87051.1	0.0962715	-0.013895	0.110167	0.7468	0.933799	0.729339	92435.7	75611.4	82896.4	97766.1	80877.8	71186.3	87051.1	123920	65612.6
P53041	PPP5C	Serine/threonine-protein phosphatase 5	8	8	9	10	9	8	6	8	9	79748.6	88530.9	86740.9	0.129098	0.239531	-0.110434	0.385568	0.283369	0.547149	67906.5	89536.8	79748.6	88530.9	113859	79157.7	86740.9	79127.4	92399.9
Q9NY33	DPP3	Dipeptidyl peptidase 3	15	18	18	17	17	16	15	18	17	106052	70765.1	113408	0.173574	-0.0546687	0.228243	0.79933	0.922521	0.609388	39009.1	106052	117940	66826.7	92088.7	70765.1	51961.5	118788	113408
P0C0L5	C4B_2	Complement C4-B	2	2	2	2	2	2	2	2	1	139859	53036.9	48505.7	-2.04862	-1.62925	-0.419377	0.0291816	0.0554829	0.590081	106751	139859	239819	53036.9	87082.7	26186.5	56916.8	48505.7	18315.5
Q99615	DNAJC7	DnaJ homolog subfamily C member 7	5	5	4	3	2	3	4	2	1	112284	81770.2	62186.7	-0.849281	-0.254831	-0.594449	0.0592066	0.390054	0.0831238	135901	112284	78316	105785	81327.2	81770.2	74924.3	62186.7	43862.7
P56537	EIF6	Eukaryotic translation initiation factor 6	5	5	4	4	5	4	3	3	3	90539	86211.2	80025.8	-0.233996	-0.221677	-0.0123199	0.36757	0.132928	0.960877	89180.2	90539	105014	71588.8	86646	86211.2	62126.8	80025.8	104839
P11166	SLC2A1	Solute carrier family 2, facilitated glucose transporter member 1	3	5	4	2	3	2	3	2	4	88015.1	62637.2	105985	0.376821	-0.385211	0.762032	0.363264	0.0824157	0.0836113	65851	88015.1	95318	59948.5	62637.2	66039.5	105985	71890.1	158739
Q8WWI1	LMO7	LIM domain only protein 7	44	41	40	40	34	24	34	31	28	102590	69557.8	96415.4	-0.412462	-0.715887	0.303425	0.22004	0.0124293	0.330872	95369.9	102590	128109	69557.8	71598	56798.4	57006	96724.4	96415.4
Q13617	CUL2	Cullin-2	22	20	18	21	19	20	20	17	17	84081	103960	76819.7	-0.0689437	0.322725	-0.391668	0.681222	0.123168	0.0799104	88005.8	84080.9	68874.1	103960	84617.1	113342	76819.7	66300.2	86699.2
Q9NVD7	PARVA	Alpha-parvin	12	12	10	12	11	12	11	11	6	81272	93227.5	86545.6	0.371333	0.443949	-0.0726159	0.257323	0.20119	0.650885	81272	85960.8	48183.9	82895.6	93227.6	109646	86545.6	82612.3	101906
Q9Y520	PRRC2C	Protein PRRC2C	30	27	23	27	22	14	19	17	12	95454	89479.7	77686.3	-0.301342	-0.22032	-0.0810223	0.030696	0.292241	0.672109	104500	95454	88237.5	95143.3	89479.7	65387.4	72473.4	77686.3	83541.7
Q7Z3B1	NEGR1	Neuronal growth regulator 1	6	5	6	5	5	3	4	5	5	79789.4	70021.6	105869	0.31001	-0.210367	0.520376	0.375855	0.554949	0.171998	61855.5	79789.4	107379	52886.7	92402.6	70021.6	76224.4	125126	105869
P28482	MAPK1	Mitogen-activated protein kinase 1	10	10	10	10	10	10	10	10	10	71156.2	92240.4	96820	0.512874	0.551359	-0.0384858	0.085688	0.0545282	0.832823	51105	71156.2	76357.4	86648.2	92240.4	109339	77582.2	96820	107392
P31943	HNRNPH1	Heterogeneous nuclear ribonucleoprotein H	13	12	13	12	11	9	10	11	10	135203	72962.3	49713.5	-1.24734	-0.83742	-0.409922	0.0108443	0.0161522	0.214073	146688	135203	104446	72962.3	59086.2	84222.4	49713.5	42437.2	73382.7
Q10567	AP1B1	AP-1 complex subunit beta-1	13	14	11	14	12	8	11	9	8	93075.3	89877.9	65285.4	-0.448699	-0.151695	-0.297003	0.0307714	0.165465	0.088259	106173	91354.4	93075.3	91221.4	80322.1	89877.9	65129.4	65285.4	83516.2
P48163	ME1	NADP-dependent malic enzyme	12	11	12	14	14	10	13	13	11	31550.3	113005	108650	1.67798	1.73506	-0.0570844	0.00101388	0.000672851	0.564575	31550.3	28460.4	42870.7	113005	117478	106971	97632.1	118890	108650
Q9UNS2	COPS3	COP9 signalosome complex subunit 3	11	9	9	11	10	8	9	9	7	79002	96786	88045.3	0.220745	0.274309	-0.0535641	0.337422	0.296033	0.77829	89568.1	79002	59366.7	103423	96786.1	74238.4	98117.7	88045.3	76954.3
Q92598	HSPH1	Heat shock protein 105 kDa	25	23	25	25	23	20	23	21	15	92950.3	102599	67883.1	-0.394828	-0.127559	-0.267269	0.0259789	0.770513	0.549929	92950.3	84267.4	101524	121228	102599	49038.6	67883.1	78983.2	65255.9
P02458	COL2A1	Collagen alpha-1(II) chain	9	3	5	7	8	10	7	7	9	26251.7	52297.9	103489	2.34435	1.46805	0.876297	0.0112282	0.0440641	0.283129	26251.7	21720	29478.2	48778.4	52297.9	139506	103489	81641.4	260540
Q12792	TWF1	Twinfilin-1	9	8	8	8	8	7	6	9	7	77189.9	96667.6	77158.8	0.164547	0.346965	-0.182418	0.371281	0.0231653	0.306303	67147.7	80020.8	77189.9	87739.1	100614	96667.6	74234	101955	77158.8
P25311	AZGP1	Zinc-alpha-2-glycoprotein	4	7	8	5	8	11	11	9	11	13877.3	43100.8	98729.7	2.84461	1.35074	1.49387	0.0210132	0.204919	0.194104	13781.6	13877.3	38012.1	21692.9	43100.8	128993	85924.2	98729.7	317617
Q96P70	IPO9	Importin-9	17	16	15	17	15	13	15	15	10	76333.6	92406.2	89839.1	0.300687	0.296407	0.00428009	0.155971	0.165883	0.962683	76333.6	86199.2	58802.5	94690.7	92406.2	81900.7	89839.1	96019.4	83818
O43684	BUB3	Mitotic checkpoint protein BUB3	12	12	11	12	11	10	10	10	9	113044	77515.7	54546.7	-0.968954	-0.554245	-0.414709	0.0056221	0.0375863	0.0574028	136624	113044	97312	89583.8	77515.7	68357.6	53970.2	54546.7	68071.3
Q69YN4	VIRMA	Protein virilizer homolog	4	4	NaN	2	3	2	3	2	1	89042	100659	98566.5	1.68251	1.9276	-0.245097	0.449867	0.388197	0.480116	116123	89042	1634.16	83912.2	110136	100658	98566.5	103259	54904
Q96IZ0	PAWR	PRKC apoptosis WT1 regulator protein	9	10	8	9	9	9	8	8	8	100907	77658.7	81014.1	-0.38953	-0.223485	-0.166045	0.109199	0.322794	0.507008	100907	104615	82286.7	101870	77658.7	68989.5	58672	81296.8	81014.1
P14866	HNRNPL	Heterogeneous nuclear ribonucleoprotein L	16	17	15	15	17	17	15	13	12	109245	84171.8	64636.1	-0.748942	-0.43652	-0.312421	0.00123979	0.0321355	0.0724672	116300	109245	98181	84171.8	87982.9	67956.1	64636.1	59493.4	68344.7
Q5GLZ8	HERC4	Probable E3 ubiquitin-protein ligase HERC4	17	18	13	16	14	13	16	12	8	68540.2	87786.4	90360.7	0.332676	0.41276	-0.0800845	0.077315	0.0406254	0.624702	63255.7	78265.9	68540.2	87786.4	84954.6	107340	90360.7	76200.9	98427.1
O43795	MYO1B	Unconventional myosin-Ib	29	28	20	29	29	21	30	26	16	78435.1	87280.9	98590.6	0.655715	0.490946	0.164769	0.181274	0.264634	0.46479	78435.1	80649.9	37254.3	97777.5	87280.9	76648.1	119542	98590.6	78181.3
P06756	ITGAV	Integrin alpha-V	30	30	26	29	28	27	29	28	23	76132.1	78487.8	95986.8	0.471369	0.0886736	0.382696	0.0528839	0.702565	0.0982162	76132.1	82784.9	58628.7	90554.4	78487.8	62516.9	111872	95986.8	91703.5
O43657	TSPAN6	Tetraspanin-6	8	7	8	7	7	7	6	6	5	91374.7	58652.4	82656	-0.396219	-0.877421	0.481201	0.246048	0.0420911	0.103238	91374.7	86355.2	147940	58652.4	69173.8	46407	94753.9	65389.5	82656
Q92859	NEO1	Neogenin	18	16	18	15	15	17	15	15	14	60519.8	64089.2	61452	0.217918	-0.0323871	0.250305	0.716268	0.951276	0.709328	60519.8	58105.2	108456	46269.2	64089.2	120238	59789.2	61451.9	163308
O00193	SMAP	Small acidic protein	6	4	5	4	6	3	6	4	3	50526.9	102945	118467	0.848695	0.773085	0.0756102	0.166649	0.0858881	0.896061	66071.8	50526.9	41774	102945	112366	60168.6	118467	139255	49372.4
O15371	EIF3D	Eukaryotic translation initiation factor 3 subunit D	11	11	9	11	10	9	11	10	10	81844.5	84155.6	84555.7	0.270843	-0.00853634	0.27938	0.539146	0.985635	0.302235	113546	81844.5	44982.4	84155.6	88173	55344.9	103695	83733.9	84555.7
P10768	ESD	S-formylglutathione hydrolase	8	7	7	8	8	7	8	7	6	91938.1	81799.8	77900	0.0255912	0.00823911	0.0173521	0.938797	0.971183	0.946094	60163.9	93173.4	91938.1	75035.9	85416.8	81799.8	63193.5	77900	110414
P78344	EIF4G2	Eukaryotic translation initiation factor 4 gamma 2	17	16	13	17	15	13	16	11	11	97240.7	95255.6	69606.5	-0.276585	-0.144285	-0.132299	0.285626	0.738585	0.731492	104238	97240.7	66049.2	106047	95255.6	49096.7	81798.2	69606.5	66155.8
Q92839	HAS1	Hyaluronan synthase 1	4	4	4	2	2	1	3	1	2	107276	79255.4	72284.1	-1.12477	-0.506214	-0.618557	0.165665	0.0113788	0.410414	107240	111161	107276	79255.4	85611.5	65779.8	72284.1	19928.3	85610.5
P54819	AK2	Adenylate kinase 2, mitochondrial	8	10	10	9	9	10	8	10	8	77943.7	70545.4	102707	0.201074	-0.102167	0.303241	0.704543	0.797153	0.438362	49042	77943.7	115976	63388.8	80162.6	70545.4	55215	102707	118754
Q14257	RCN2	Reticulocalbin-2	7	7	7	7	6	5	6	7	6	77941.2	61844.4	70374.5	-0.114825	-0.518683	0.403858	0.836873	0.295351	0.330179	58593.9	77941.2	150787	61844.4	73780.3	51324.4	60191.6	128036	70374.6
Q9UIA9	XPO7	Exportin-7	15	16	11	15	13	16	14	14	11	72539.4	79670.5	79193.2	0.332276	0.253863	0.078413	0.263696	0.203902	0.770423	72539.4	79118.6	59297.2	79670.5	74686.2	96963.8	79193.2	71874	119317
Q9UNW1	MINPP1	Multiple inositol polyphosphate phosphatase 1	6	7	6	4	6	6	5	6	5	89654.7	87692.5	77465.2	-0.159463	0.0191717	-0.178635	0.601857	0.94419	0.58985	65987.1	94656.3	89654.7	64364.6	103249	87692.5	54782	77465.2	94716.8
Q8NCH0	CHST14	Carbohydrate sulfotransferase 14	10	10	10	10	11	11	10	10	9	49442.2	94894.1	77748.3	0.525073	0.887633	-0.362559	0.175239	0.0489762	0.285992	77058.9	44813.5	49442.2	84044.2	94894.1	135580	103944	62954.9	77748.3
Q13561	DCTN2	Dynactin subunit 2	13	13	12	13	13	10	13	12	11	74470.4	91835.2	87340.7	-0.0300643	-0.10212	0.0720555	0.91283	0.775715	0.836927	74470.4	105755	69250.8	92617	91835.2	51854.7	93285.9	87340.7	62882.2
P52848	NDST1	Bifunctional heparan sulfate N-deacetylase/N-sulfotransferase 1	21	20	18	23	22	21	23	21	18	40821.8	96403.3	104639	1.15572	1.18533	-0.0296173	0.00492683	0.00416306	0.873746	40821.8	37699.8	54509.1	96403.3	116541	87819.7	108302	104640	81862.2
Q9UM22	EPDR1	Mammalian ependymin-related protein 1	3	3	3	3	3	3	3	3	3	76220.2	89303.3	71119.1	0.325301	0.546084	-0.220783	0.452485	0.221292	0.439481	40042.7	76220.2	84896.4	89303.3	115701	78061.9	68403.5	104760	71119.1
Q96HE7	ERO1A	ERO1-like protein alpha	13	13	11	13	12	12	13	12	13	65766.4	83608.4	86834.4	0.359232	0.3536	0.00563176	0.00180639	0.0205588	0.951089	65548.1	65766.4	72044	83608.4	96938.4	79937.3	84872.4	86834.4	88945.2
Q9UJU6	DBNL	Drebrin-like protein	12	12	12	11	11	11	11	11	10	85443.1	99243.7	70073.1	-0.233678	0.146783	-0.38046	0.0706834	0.475132	0.0829544	71473.8	87113	85443.1	99243.7	101574	71611.3	70073.1	66173.1	70573.6
O94923	GLCE	D-glucuronyl C5-epimerase	14	13	13	13	13	10	13	12	10	74494.5	81415.9	81362.4	0.196765	0.0166238	0.180141	0.577768	0.963074	0.358072	74494.5	51872.3	108616	85202.6	81415.9	62633.1	99082.5	78384.3	81362.4
Q15286	RAB35	Ras-related protein Rab-35	8	7	5	7	7	7	8	7	4	96598.5	70094.6	85700.9	-0.128644	-0.326101	0.197456	0.526416	0.114929	0.141007	100221	96598.5	71126.6	67158.6	74246.8	70094.6	85700.9	70411.8	87328.1
P78559	MAP1A	Microtubule-associated protein 1A	53	56	47	54	54	38	49	47	33	86433.3	96928.6	68604.8	-0.285213	-0.0267305	-0.258482	0.185237	0.941486	0.495016	95781.4	86433.3	71630.8	108719	96928.6	53231.2	68604.8	80741	59161.7
Q14938	NFIX	Nuclear factor 1 X-type	3	3	2	3	3	3	3	3	2	69317.1	90950.1	81985.9	0.311934	0.416561	-0.104627	0.587887	0.409153	0.776668	102628	69317.1	37034.9	70261.6	90950.1	98036.8	81985.9	53921.7	114004
P22061	PCMT1	Protein-L-isoaspartate(D-aspartate) O-methyltransferase	6	7	7	7	7	6	6	5	5	85341	70941.9	84938.7	-0.0782086	-0.14628	0.0680717	0.774921	0.591392	0.74293	63280.4	85341	105304	66040.3	70941.9	89548.1	64607.2	84938.7	88075.8
P26640	VARS1	Valine--tRNA ligase	36	37	32	35	36	35	32	26	21	87126	74454.7	70686	-0.245337	-0.0827096	-0.162628	0.171092	0.700643	0.45318	87126	95553.5	73953.7	74454.7	68916.8	101028	70686	64177.9	81484.4
P35611	ADD1	Alpha-adducin	15	15	13	15	15	15	15	14	11	93797.1	93334	68877.3	-0.311584	0.185239	-0.496823	0.318132	0.512085	0.040967	93797.1	95178.9	57606.9	93334	80072.6	101150	72727.1	68877.3	53708.6
O00505	KPNA3	Importin subunit alpha-4	3	3	3	3	3	3	3	3	2	78355.2	96542.1	72759	-0.170981	0.130515	-0.301496	0.395343	0.685139	0.404892	78355.2	87806.8	70485.3	96542.1	112566	58537.7	81999.5	72759	56962
O14737	PDCD5	Programmed cell death protein 5	7	7	6	6	6	5	6	6	6	78780.3	72253.9	77129.2	-0.517228	-0.784615	0.267387	0.320084	0.204511	0.562791	73123.5	78780.3	168563	72253.9	73952.1	35550.6	49625.2	86538.9	77129.2
P29590	PML	Protein PML	22	22	14	22	20	16	22	15	8	87468.9	92301	77580.1	-0.034119	0.214698	-0.248817	0.916786	0.539567	0.26806	93454.9	87468.9	50416.9	92301	99300.4	70269.5	77580.1	61604.3	80326.4
P42357	HAL	Histidine ammonia-lyase	8	5	10	8	11	13	12	12	11	37122.1	92714	115923	1.75356	1.54458	0.208984	0.00453474	0.00877176	0.393193	40493.4	22064.2	37122.1	76671.2	92714	115829	121799	90056.4	115923
Q9BXS5	AP1M1	AP-1 complex subunit mu-1	14	13	13	12	13	14	11	11	10	88362.1	86285.8	61850.2	-0.493664	-0.0376116	-0.456052	0.0187789	0.79747	0.00473934	101752	76181.4	88362.1	86285.8	79218.9	92666.9	61850.2	59620.8	66542.3
P42574	CASP3	Caspase-3	5	5	5	5	5	4	4	5	4	77769.8	96307.3	71024.9	0.236732	0.182525	0.0542068	0.629905	0.758169	0.930682	44953.9	77769.8	86266.1	96307.3	114573	39949.7	71024.9	125335	55427.6
Q9BTT0	ANP32E	Acidic leucine-rich nuclear phosphoprotein 32 family member E	2	1	1	2	2	1	2	2	1	27910.8	133902	102160	1.35859	1.47596	-0.117372	0.0618425	0.101301	0.87729	55152	25011.5	27910.8	133902	150471	41130	102160	124411	51081.3
P63220	RPS21	40S ribosomal protein S21	3	3	3	3	3	2	3	3	2	101952	56029.3	92569	-0.135308	-0.708766	0.573458	0.63968	0.0438553	0.0457929	69291.3	101952	112466	56029.3	65668.3	49458.8	67468.6	92569	96013.2
P09012	SNRPA	U1 small nuclear ribonucleoprotein A	9	9	8	9	9	9	9	9	8	97518.5	71060.4	72717	-0.543971	-0.528203	-0.0157681	0.0532285	0.0106897	0.940699	97518.6	90059.5	110050	73871.2	71060.4	61389	72717	53096.9	80769.6
O60739;P41567	EIF1;EIF1B	Eukaryotic translation initiation factor 1b	3	3	3	3	3	3	3	3	2	90855.7	74682.2	61372.9	-0.249974	-0.111993	-0.13798	0.488151	0.65082	0.633203	63323.7	90855.7	102974	74682.2	71431.1	87983.6	57476.4	61372.9	99869.3
Q9BYC5	FUT8	Alpha-(1,6)-fucosyltransferase	13	12	10	11	11	8	11	11	4	70769.5	95294.3	69809.6	0.0779762	0.467019	-0.389043	0.75896	0.0460417	0.189945	75054.9	58904.7	70769.5	95294.3	108133	80188.4	93626.9	69809.6	56296.1
P11586	MTHFD1	C-1-tetrahydrofolate synthase, cytoplasmic	28	31	24	30	30	28	29	27	21	78387.7	90104.4	82885.5	0.126235	0.368839	-0.242605	0.642398	0.144894	0.188918	78387.7	80617.2	52285.5	90104.4	85813.1	92013.6	84594.6	61268.4	82885.5
P31939	ATIC	Bifunctional purine biosynthesis protein ATIC	15	15	14	16	15	14	14	14	11	73216.5	76763	73930.6	0.0752252	0.0702852	0.00494003	0.655409	0.602011	0.978331	70679.7	83464.7	73216.5	71764.5	76763	90744.2	73930.6	70933.7	96308.7
Q9UPN3	MACF1	Microtubule-actin cross-linking factor 1, isoforms 1/2/3/5	125	127	114	114	106	78	92	77	50	95021.5	73839.4	66095.1	-0.366642	-0.28459	-0.0820513	0.0484743	0.0350485	0.515544	95873.9	95021.5	81237.7	78792.1	70388	73839.4	64418.7	66095.1	81094
P10515	DLAT	Dihydrolipoyllysine-residue acetyltransferase component of pyruvate dehydrogenase complex, mitochondrial	6	5	4	6	5	5	6	6	4	48518.4	107990	92340.1	0.833549	1.16336	-0.329814	0.115705	0.0118908	0.403695	48518.4	59155.8	33257.6	112187	107990	88530.5	112980	92340.1	51781.6
O15031	PLXNB2	Plexin-B2	22	22	17	24	22	21	22	22	15	61940.9	75235	87861.5	0.653607	0.3757	0.277907	0.0358529	0.0725707	0.225509	51315.6	68763	61940.9	71529.3	88709.3	75235	81111.3	87861.5	119390
P08708	RPS17	40S ribosomal protein S17	2	2	1	2	2	2	2	1	1	72264.8	66390.4	84187.8	0.69373	0.14131	0.55242	0.223652	0.746431	0.107952	88957.6	72264.8	35255	63637.5	71966.1	66390.4	141764	80355.2	84187.8
P10644	PRKAR1A	cAMP-dependent protein kinase type I-alpha regulatory subunit	14	14	11	14	13	10	13	14	9	78737.6	87021.4	78164.6	-0.0916983	-0.0357758	-0.0559225	0.276071	0.86744	0.799162	78737.6	76988.5	84667.7	91917	87021.4	59565.5	78164.6	78465.4	69155.2
Q8NCW5	NAXE	NAD(P)H-hydrate epimerase	3	5	4	4	5	4	2	5	4	70188.8	80823.8	85869	-0.0126743	0.194522	-0.207197	0.979517	0.61622	0.65607	51924.4	70188.8	101793	63497.7	80823.8	108326	42929.4	98021.4	85869.1
O95897	OLFM2	Noelin-2	NaN	1	NaN	8	8	8	8	6	8	2432.69	102421	62180.7	4.63263	5.18408	-0.551452	0.0395507	0.0239719	0.434106	2432.7	21603.3	724.534	102421	96866.1	184414	62180.7	51823.5	180370
P37108	SRP14	Signal recognition particle 14 kDa protein	4	4	4	4	4	4	4	3	2	88470.6	82254.4	67592.9	-0.208642	0.102355	-0.310997	0.476852	0.701969	0.0511449	98028.9	88470.6	56395.3	81831.8	89898.2	82254.4	77562.3	67592.9	60453.5
Q13610	PWP1	Periodic tryptophan protein 1 homolog	14	11	9	14	11	10	11	11	5	68495.3	85994.2	74087	0.0774908	0.271555	-0.194064	0.664261	0.373172	0.486791	84349.3	68495.3	61244.7	112783	85994.2	64170.5	83997.6	74087	66800.9
P49257	LMAN1	Protein ERGIC-53	11	11	9	11	10	7	10	10	8	83148.5	71310.9	72290.2	-0.269843	-0.334807	0.064964	0.116517	0.0827082	0.401637	83148.5	106375	79253.5	75350.7	71310.9	65029.2	71943.8	72290.2	76903.8
O75533	SF3B1	Splicing factor 3B subunit 1	28	29	26	26	24	25	22	20	17	105554	68802.4	63714.4	-0.556902	-0.479139	-0.0777629	0.0225547	0.0323668	0.377253	107976	105554	79659	73858.8	65966.9	68802.4	71699.3	62424.1	63714.4
Q5D862	FLG2	Filaggrin-2	10	5	7	5	7	12	6	11	9	21128.1	33327.7	92323.3	2.23801	1.20121	1.03679	0.0296766	0.364886	0.412792	21128.1	12523.9	43959	19563.8	33327.7	216866	70082.8	92323.3	188732
P02790	HPX	Hemopexin	1	2	2	2	1	2	2	1	2	27532.7	50109.8	92016.4	2.0918	1.4336	0.658201	0.028435	0.136809	0.377834	47998	13767.6	27532.7	45826.7	50109.8	156156	85180.9	92016.4	179807
O43175	PHGDH	D-3-phosphoglycerate dehydrogenase	11	10	8	11	11	11	11	11	11	41945.1	77158.4	103371	1.44514	1.42171	0.023433	0.0155948	0.0310758	0.951642	44867.1	41945.1	23062	74621.9	77158.4	144941	103371	74349.3	114006
Q16222	UAP1	UDP-N-acetylhexosamine pyrophosphorylase	15	15	12	15	14	13	12	13	9	102528	68562.1	54666.6	-0.863052	-0.505328	-0.357724	0.00599211	0.00876298	0.116413	102528	96652.2	109475	82204.1	67303.3	68562.1	47862.3	68903.6	54666.6
Q6DD88	ATL3	Atlastin-3	17	17	17	17	15	13	16	17	11	129272	64694.9	67518.4	-0.638261	-0.707842	0.0695817	0.257006	0.226529	0.856038	129272	133046	54980.1	79210.2	64694.9	42346.2	80992.2	67518.4	45860.5
Q13201	MMRN1	Multimerin-1	3	3	3	3	3	3	3	3	3	43866.4	82510	92228.2	1.20942	0.832188	0.377237	0.00725086	0.0043682	0.134305	53884.3	38949.9	43866.4	75795.9	82510	83078.5	137124	90020.9	92228.2
Q13011	ECH1	Delta(3,5)-Delta(2,4)-dienoyl-CoA isomerase, mitochondrial	9	8	9	11	11	9	10	10	8	26570.7	113842	72626.1	1.47744	2.15227	-0.674822	0.00711639	0.00529113	0.233538	25175.7	26570.7	28604.8	113842	193051	76478.6	72626.1	106287	53520
Q16401	PSMD5	26S proteasome non-ATPase regulatory subunit 5	12	12	9	12	13	13	12	9	9	60410.1	65807.1	81535.3	0.500896	0.407631	0.0932649	0.0144741	0.254148	0.790441	60410.1	62375	59529.7	64619.8	65807.1	123124	81535.3	77065.5	101158
O43813	LANCL1	Glutathione S-transferase LANCL1	8	8	8	8	8	8	8	7	8	72149.4	83809.2	79506.2	0.181127	0.215717	-0.0345904	0.208515	0.207686	0.703593	72149.4	79574.4	60114.1	73079.6	88248.3	83809.2	79506.2	77297.8	81844.1
O95817	BAG3	BAG family molecular chaperone regulator 3	21	21	21	21	21	14	11	15	11	87969.3	91983.3	62850.8	-0.631824	-0.169762	-0.462063	0.0943469	0.590328	0.27005	76677.1	87969.3	106414	98049.1	91983.3	55915.9	41163.9	62850.8	74572.2
P32969	RPL9P9	60S ribosomal protein L9	6	4	4	4	4	4	4	4	1	96031.2	76251.6	63048.5	-0.086223	0.0212526	-0.107476	0.896082	0.971862	0.733971	121084	96031.2	34547.9	76251.6	65208.4	84442.9	100321	63048.5	53086.9
P00491	PNP	Purine nucleoside phosphorylase	10	11	9	10	10	10	8	9	10	86850.9	62770	100782	0.0497297	-0.257592	0.307321	0.937574	0.610029	0.522511	42598.9	86850.9	118270	52434.3	77812.9	62770	44752.9	100782	107585
Q92882	OSTF1	Osteoclast-stimulating factor 1	3	3	2	3	3	2	3	3	2	59413.6	94143.8	86143.3	0.363333	0.338204	0.0251293	0.114431	0.273644	0.923	78863.3	59413.6	56741.9	95423.1	94143.8	59792.7	91216.6	86143.3	72026.5
P26358	DNMT1	DNA (cytosine-5)-methyltransferase 1	20	17	5	14	11	7	8	5	2	59744.1	44401.5	35231.1	0.31828	-0.257381	0.575661	0.776586	0.371772	0.61748	65028.8	59744.1	48651	38488.5	44401.5	64762.6	35231.1	34325.9	302955
P40222	TXLNA	Alpha-taxilin	21	21	18	21	20	17	19	17	18	86786.3	78475.1	71598.1	-0.067783	0.157759	-0.225542	0.855083	0.689018	0.139465	100269	86786.3	45860.5	96349.6	78475.1	73273.5	67339.4	71598.1	71890.6
P46939	UTRN	Utrophin	92	91	75	88	79	56	78	59	36	97558.5	71186.9	65272	-0.452382	-0.403742	-0.0486399	0.0759276	0.145852	0.740165	110203	97558.5	71810.6	79680.6	71186.9	58786.8	71646.6	64444.2	65272
Q9UHN6	CEMIP2	Cell surface hyaluronidase	9	9	10	10	7	2	9	7	4	74699.6	65754.4	71483.9	0.126481	0.295784	-0.169303	0.679915	0.520528	0.692102	81239.7	49232.3	74699.6	65754.4	62562.7	134343	59695	71483.9	91078.1
P52788	SMS	Spermine synthase	8	8	8	8	8	8	7	8	7	78329.4	94177	59239.7	-0.344405	0.214552	-0.558956	0.0659875	0.216019	0.0278057	84991	78329.4	70179.2	94177	101424	76415.6	54457.2	59239.7	70763.7
Q9UNP9	PPIE	Peptidyl-prolyl cis-trans isomerase E	9	8	9	8	10	4	6	9	4	63034.8	77138.2	86198.1	0.25532	0.136106	0.119213	0.657255	0.768312	0.754151	41640.4	63034.8	112335	62269.2	81467.8	77138.2	51324.7	86198.1	113335
Q9NZV1	CRIM1	Cysteine-rich motor neuron 1 protein	22	23	23	22	23	13	23	24	20	52799.3	64169.7	96989.5	0.783885	0.275376	0.508509	0.111476	0.54035	0.2288	40459.1	52799.3	83981.5	64169.7	97351.7	50914.7	73607	128264	96989.5
P61289	PSME3	Proteasome activator complex subunit 3	7	5	6	7	7	7	3	6	3	78545.9	91330.4	70995.3	-0.0416927	0.251966	-0.293659	0.91518	0.532541	0.224556	99958.9	78545.9	45201.1	95251.4	91330.4	68889.8	80165.1	70995.3	57177.7
P48739	PITPNB	Phosphatidylinositol transfer protein beta isoform	11	10	11	10	10	10	10	10	10	75807.4	75930.2	83026.6	0.287288	0.22136	0.0659281	0.249436	0.305858	0.621151	52243.7	76601.2	75807.4	75930.2	75279.1	84100.6	71261.3	83026.6	93187.4
P54289	CACNA2D1	Voltage-dependent calcium channel subunit alpha-2/delta-1	18	18	16	21	20	20	21	21	20	37676.8	50937	69871.9	1.38822	0.888528	0.499689	0.0902774	0.133869	0.550985	37676.8	40870.5	31658.3	47455	50937	127961	56311.4	69871.9	222207
P30626	SRI	Sorcin	8	8	7	8	6	7	7	7	7	75686.5	56812.8	89949.5	0.142778	-0.494178	0.636956	0.415393	0.041051	0.000727815	75686.5	69834.1	99485.6	61929.9	53482.6	56812.8	85689.6	89949.5	91803.7
Q93052	LPP	Lipoma-preferred partner	11	11	10	11	9	10	9	10	9	62923.5	97139.5	65789.2	-0.0971826	0.492513	-0.589696	0.601883	0.0245468	0.0118926	61493.9	80525.9	62923.5	101917	87643.6	97139.5	65789.2	54164.4	71441
O95394	PGM3	Phosphoacetylglucosamine mutase	16	16	13	15	16	13	14	15	10	58636.9	87696.7	73911.5	0.455229	0.706489	-0.251259	0.0362095	0.00901261	0.143687	48596.9	62854.8	58636.9	84222.9	87696.7	105372	73911.5	88120.4	70866.7
P17612	PRKACA	cAMP-dependent protein kinase catalytic subunit alpha	8	8	5	8	9	6	8	9	5	59883.7	88455.7	72297.5	0.219162	0.558605	-0.339443	0.0750886	0.00971944	0.0267087	69298.1	59883.7	57676.9	103082	88455.7	83867.3	68599.9	72297.5	76121.7
P30085	CMPK1	UMP-CMP kinase	6	6	6	6	6	6	6	6	6	59059.2	83015.9	101231	0.643257	0.53415	0.109107	0.31433	0.300105	0.793468	31052.6	59059.2	85272.2	64283.1	88985.8	83015.9	51162.2	115040	101232
Q8N4C7	STX19	Syntaxin-19	2	2	1	2	1	1	2	1	1	48540	79098.3	98446.2	1.07538	0.792592	0.282787	0.00850096	0.0231998	0.00545015	48540	35030.2	58967.9	78358	84079.4	79098.3	102496	98446.2	92985.3
P61201	COPS2	COP9 signalosome complex subunit 2	14	14	12	14	14	12	14	12	10	75450.1	88460.1	65976.6	-0.031154	0.134566	-0.16572	0.86792	0.568193	0.501863	81781.5	75450.1	62239.9	92565.3	88460.1	62045.9	85260.6	65976.6	63989.8
P13473	LAMP2	Lysosome-associated membrane glycoprotein 2	2	3	3	3	3	3	3	3	3	61119.8	66631.3	87500.6	0.126082	-0.106987	0.233069	0.802775	0.822561	0.422063	47673.4	61119.8	126185	66631.3	79499.9	55564.9	58271	93726.9	87500.6
P83731	RPL24	60S ribosomal protein L24	5	5	3	5	5	5	5	4	4	84137.2	78323.7	74090.4	0.402201	0.226415	0.175786	0.512751	0.695084	0.552793	91050.8	84137.2	30102.2	81390.2	57926.6	78323.7	109502	65600.8	74090.4
Q9UQE7	SMC3	Structural maintenance of chromosomes protein 3	30	28	13	26	29	14	24	26	10	83216.4	70206.3	77697.3	0.133729	0.100535	0.0331942	0.785747	0.828181	0.866884	100467	83216.4	38160.3	68947	81235.4	70206.3	90100.4	77697.3	60184.1
P29508	SERPINB3	Serpin B3	8	8	7	8	10	9	11	8	10	34273	54126.6	108487	1.79041	0.6921	1.09831	0.0310439	0.139511	0.153923	27284.5	34273	40036.1	35908.9	54126.7	81233.8	108488	63794.9	223902
Q07960	ARHGAP1	Rho GTPase-activating protein 1	6	6	6	6	6	6	6	6	6	61737.3	81603.5	79269.9	0.206058	0.304087	-0.0980288	0.273963	0.113555	0.31838	61737.3	79359.2	56899.5	76265.3	81603.5	84301.6	79269.9	79462.8	67931.4
O43809	NUDT21	Cleavage and polyadenylation specificity factor subunit 5	8	8	6	7	8	6	8	5	4	95580.8	76908.9	54969.9	-0.635141	-0.225953	-0.409188	0.104478	0.501714	0.0275283	117675	95580.8	59293.3	81816.9	76908.9	66249.6	54969.9	62513.9	51804.6
Q13263	TRIM28	Transcription intermediary factor 1-beta	23	23	21	22	20	15	15	17	8	116764	56707.7	41847.4	-1.45824	-0.965609	-0.492634	0.000838095	0.00643787	0.0229419	140137	116764	99140.8	70542.2	56707.7	54449	39668.4	47105.8	41847.4
O00303	EIF3F	Eukaryotic translation initiation factor 3 subunit F	10	10	8	9	9	9	10	9	8	64980.6	76147	75045.4	0.142366	-0.0706441	0.21301	0.663903	0.849118	0.372978	104321	64980.6	52875.5	78404.7	76147	51834.2	88714.6	75045.4	72386.8
Q9UEY8	ADD3	Gamma-adducin	15	14	9	14	13	13	13	12	10	73261	82133.7	74890.5	0.21706	0.410199	-0.193139	0.530616	0.254965	0.0718014	73261	81589.4	41052	82133.7	86388.7	81153.6	74890.5	65832.1	78162.8
Q9UNZ2	NSFL1C	NSFL1 cofactor p47	15	16	16	15	16	12	12	11	15	71838.5	88181.4	57781.6	-0.296325	0.0621926	-0.358518	0.593113	0.886828	0.45029	49158.6	71838.5	113849	88181.4	90486.7	57344.1	39264.4	57781.6	95694.6
Q13510	ASAH1	Acid ceramidase	5	5	4	5	5	4	5	5	4	56788.8	68410.3	80632.2	0.558064	0.245847	0.312217	0.0798628	0.238642	0.266624	56788.8	53145.5	70445.7	61871	68410.3	83752.4	72538.8	80632.2	116008
O43493	TGOLN2	Trans-Golgi network integral membrane protein 2	14	14	14	13	14	10	13	13	11	61616.2	55204.1	87193.8	0.618835	0.0509144	0.56792	0.215198	0.896472	0.174319	40550.1	61616.2	85398.4	55204.1	81100.8	52981.1	67193.8	131882	87193.8
O43670	ZNF207	BUB3-interacting and GLEBS motif-containing protein ZNF207	5	5	5	5	5	4	5	5	4	91488.5	57109	53873.7	-0.882051	-0.735773	-0.146278	0.015311	0.0697899	0.548303	134673	91488.5	84327.9	80762.7	57109.1	48778.9	51683.8	59609.2	53873.7
Q9P2T1	GMPR2	GMP reductase 2	12	11	11	12	12	9	11	11	4	78957.2	77785.4	70186.6	-0.225757	-0.224585	-0.00117207	0.303624	0.520275	0.99667	64634.3	78957.2	100800	86219.4	77785.4	48082.9	71414.8	70186.6	64179
Q14203	DCTN1	Dynactin subunit 1	43	41	37	43	42	36	40	35	32	99539.2	68181.1	61968.2	-0.434272	-0.284204	-0.150068	0.166237	0.315136	0.202694	99539.2	101874	60840.1	74890.2	68181.1	66910.6	70264.5	57432.1	61968.2
O43399	TPD52L2	Tumor protein D54	9	9	9	9	9	7	9	9	8	57396.2	95409.5	42710.2	-0.899721	0.00149028	-0.901211	0.181275	0.99866	0.227042	47534.4	162111	57396.2	141042	95409.5	32969.3	36413.3	42710.2	43790.8
Q04721	NOTCH2	Neurogenic locus notch homolog protein 2	31	31	28	30	27	23	30	24	19	76965.5	72634.4	67426.5	-0.156793	-0.150178	-0.00661532	0.239245	0.166767	0.947903	76965.5	72095.5	86456.7	72943.9	66259.4	72634.4	65223.8	67426.5	78735
Q15843	NEDD8	NEDD8	2	2	2	2	2	2	2	2	2	68064.5	64472.6	85855.7	0.228291	-0.284877	0.513168	0.672445	0.472388	0.294798	48584.9	68064.5	103462	64913.8	64472.6	45208.5	50224	127552	85855.7
P26599	PTBP1	Polypyrimidine tract-binding protein 1	9	8	7	8	5	8	5	6	5	83547.3	60273.8	60244.2	-0.307759	-0.379544	0.0717853	0.234021	0.137191	0.821133	87088.1	81199.6	83547.3	52701.2	60273.8	84476.1	56527.8	60244.2	91481.7
Q63ZY3	KANK2	KN motif and ankyrin repeat domain-containing protein 2	8	8	5	9	8	5	8	8	2	50609.4	69495.5	80297.5	0.498139	0.254678	0.243461	0.199942	0.380699	0.302161	85002.8	50609.4	49454.5	69495.4	75602.4	68766.3	68119.7	80297.5	109587
Q9Y5B9	SUPT16H	FACT complex subunit SPT16	23	21	17	22	22	18	23	20	16	56418.9	66542.2	76805.6	0.561793	0.311754	0.250039	0.199192	0.409648	0.284007	85775.8	56418.9	39609.8	66542.2	82789.2	66536.9	108067	76805.6	74277.3
P62714	PPP2CB	Serine/threonine-protein phosphatase 2A catalytic subunit beta isoform	8	8	7	8	8	6	7	7	4	72678.5	78236.5	67439.1	-0.0661621	0.0354408	-0.101603	0.653094	0.792779	0.465866	72678.5	82331.6	65320.5	78236.5	67006.6	80260.4	63552.1	79474.8	67439.1
P05109	S100A8	Protein S100-A8	4	5	4	3	5	5	5	4	5	26025.2	69021.8	106646	2.45123	1.38343	1.0678	0.0176472	0.138586	0.276262	12990.9	26025.2	27278.5	22504.7	69021.8	105428	106646	63439.7	222961
Q9NR31	SAR1A	GTP-binding protein SAR1a	4	4	3	4	4	4	4	4	4	58873.2	72222.2	83028.9	0.62796	0.581367	0.0465927	0.140354	0.168238	0.852002	71344	58873.2	35399.6	68884.4	72222.2	100117	98654.9	66993.1	83028.9
P61086	UBE2K	Ubiquitin-conjugating enzyme E2 K	7	7	5	7	7	6	6	5	6	69560	76174	72294.8	0.387046	0.296013	0.0910333	0.321618	0.435255	0.75003	40788.8	69560	77296.3	58331.4	76174	91343.2	66471.7	72294.8	102059
O60749	SNX2	Sorting nexin-2	13	13	12	14	11	11	11	12	6	76199.5	71551.8	64173.7	-0.252044	-0.0861734	-0.16587	0.0732131	0.427721	0.126472	86908.9	76199.4	71939.3	70147.9	79346	71551.8	61370.7	71622	64173.7
P61812	TGFB2	Transforming growth factor beta-2 proprotein	11	11	9	10	7	10	8	8	5	77463	47746.3	66701.9	-0.366424	-0.686308	0.319884	0.242865	0.088468	0.30642	119346	77463	75846.1	47074.2	47746.3	74871.5	66701.9	57788	84907.7
O43747	AP1G1	AP-1 complex subunit gamma-1	18	17	17	18	16	18	17	12	14	81595.8	76082.5	63825.5	-0.413646	-0.0476468	-0.365999	0.0393163	0.621498	0.0275509	87029.3	70962.6	81595.8	76082.5	75779.8	79158.1	63825.6	51581	64761.8
P61758	VBP1	Prefoldin subunit 3	11	11	10	11	11	9	11	10	9	69219.3	82004.3	76401.2	0.143085	0.0734835	0.0696017	0.0891586	0.769149	0.781133	69219.3	63952.9	70821.5	85591	82004.3	52041.5	78368.2	70506.9	76401.2
Q9BY44	EIF2A	Eukaryotic translation initiation factor 2A	18	17	18	19	17	15	17	16	10	82072.7	64330.3	63829.8	-0.450823	-0.398349	-0.0524747	0.0367315	0.0286081	0.613341	82072.7	77963.6	101110	68559.1	64330.3	64070.6	56529.4	63829.8	70218.6
Q6UX72	B3GNT9	UDP-GlcNAc:betaGal beta-1,3-N-acetylglucosaminyltransferase 9	6	6	6	6	6	6	6	6	6	45243.6	83233.5	97616.1	1.03614	0.860092	0.176043	0.00264145	0.0015461	0.305989	48253.3	39569	45243.6	72536.5	85570.8	83233.5	100825	97616.1	75696.3
O00291	HIP1	Huntingtin-interacting protein 1	28	25	23	23	18	14	21	12	8	89823	66490.9	59651.5	-0.589301	-0.458879	-0.130423	0.0318492	0.0758288	0.24188	110486	89823	72573.1	66490.9	58727.2	71032.9	56034.2	63270.7	59651.5
Q9Y315	DERA	Deoxyribose-phosphate aldolase	8	8	5	8	7	5	7	8	2	85529.8	73823.5	75470.4	-0.256007	-0.119162	-0.136845	0.690495	0.849176	0.828311	85529.8	108258	41153.2	103127	73823.5	39066.2	87509.2	75470.4	33880.8
O43237	DYNC1LI2	Cytoplasmic dynein 1 light intermediate chain 2	12	9	8	11	10	9	11	10	5	71022.3	73046.8	65396.5	0.0562731	0.115626	-0.0593532	0.842217	0.631729	0.744454	86406.9	71022.3	51978	73046.8	68988.8	80501.5	88146.3	65396.5	62204.8
Q8N6Y2	LRRC17	Leucine-rich repeat-containing protein 17	12	11	7	12	11	11	9	9	8	77155.3	68566.7	65526	0.0410957	0.123183	-0.0820875	0.935383	0.806315	0.689069	105620	77155.3	36580.3	68566.7	65173.7	86182.3	65526	59447.5	83353.4
Q9UJ70	NAGK	N-acetyl-D-glucosamine kinase	8	7	6	8	7	7	8	8	7	74994.2	71501.3	81108.1	0.095342	0.0886008	0.00674121	0.715466	0.650504	0.972842	53681.8	74994.2	77608.3	67165.1	78220.6	71501.3	56900.4	82544.1	81108.1
Q08188	TGM3	Protein-glutamine gamma-glutamyltransferase E	8	5	7	6	9	12	8	10	9	19902.7	31576.9	66771.4	2.1806	1.02595	1.15466	0.0519861	0.416433	0.379791	19902.7	12016.7	41891.1	16026.2	31576.9	167164	62305.8	66771.4	224379
Q14980	NUMA1	Nuclear mitotic apparatus protein 1	70	68	62	63	61	65	63	58	46	86871.6	64076.1	68395.6	-0.268879	-0.271406	0.00252787	0.454527	0.488323	0.993726	100939	86871.6	54749.9	49115.5	64076.1	86756.5	78975.9	50813.2	68395.6
Q7LBR1	CHMP1B	Charged multivesicular body protein 1b	5	5	5	5	5	5	4	5	4	101282	54868.2	42666.8	-1.23513	-1.15861	-0.0765165	0.0224084	0.0257867	0.807424	158097	101282	84941.7	54868.2	59215.9	37625.7	62931.6	42666.8	38831.4
P13861	PRKAR2A	cAMP-dependent protein kinase type II-alpha regulatory subunit	14	12	11	13	11	11	11	10	7	90329.5	60680.9	67577	-0.275181	-0.251887	-0.0232944	0.512946	0.529918	0.913573	107677	90329.5	48692.7	77088.5	59965	60680.9	67577	51913.9	76176.2
Q8IZ83	ALDH16A1	Aldehyde dehydrogenase family 16 member A1	15	15	10	15	15	10	14	13	8	80248.9	88426	78365	-0.071825	-0.082132	0.010307	0.891933	0.90489	0.986226	80248.9	102837	39199.1	94050.3	88426	32790.8	78365	79020.1	44992.5
P16930	FAH	Fumarylacetoacetase	4	6	6	6	6	6	5	6	5	73728.8	61512.5	86421.6	0.462023	0.239072	0.222951	0.581263	0.712942	0.689549	24553	73728.8	91589	56397.1	61512.5	78572.2	39348.8	86421.6	127433
Q8N357	SLC35F6	Solute carrier family 35 member F6	4	4	4	4	4	3	3	3	4	83702.6	56136.1	58526	-0.666968	-0.682458	0.0154896	0.197106	0.216283	0.943927	56493.3	83702.6	155145	56136.1	70727	44701.9	51053.9	58526	61342.9
P48723	HSPA13	Heat shock 70 kDa protein 13	10	11	11	10	11	9	10	11	9	76871.4	63583.8	75381.1	0.18025	-0.103547	0.283797	0.365478	0.569536	0.010453	76871.4	54766.9	77902.6	65804.2	63583.8	63200.8	75381.1	74578.5	84867.3
P22033	MMUT	Methylmalonyl-CoA mutase, mitochondrial	16	17	14	17	15	13	14	15	9	54353.9	85920.7	74423.8	0.357586	0.566824	-0.209238	0.203998	0.068282	0.48908	54353.9	48321.6	65393	85920.7	100965	64347	88169	74423.8	55056.5
Q00341	HDLBP	Vigilin	48	46	40	41	42	42	44	36	31	83778	64530.4	58592.4	-0.494619	-0.325242	-0.169377	0.179024	0.386289	0.336714	117913	83778	57353.3	64530.4	56005.2	79714.2	62220	55564.1	58592.4
P13591	NCAM1	Neural cell adhesion molecule 1	1	1	3	3	4	5	4	5	5	4583.3	21778.1	48217.8	4.01021	3.19092	0.819282	0.0217212	0.051994	0.61138	4583.3	2931.91	7956.25	19116.2	21778.1	195573	30428.2	48217.8	304880
P35573	AGL	Glycogen debranching enzyme	20	20	18	19	20	18	21	16	10	49963.7	72567	62225.9	0.661974	0.738183	-0.0762091	0.113706	0.0247715	0.84202	41875.5	49963.7	53955.1	69793.7	72567	103452	62225.9	61187.5	117445
Q09328	MGAT5	Alpha-1,6-mannosylglycoprotein 6-beta-N-acetylglucosaminyltransferase A	18	15	17	18	18	16	16	14	13	68082.8	85535	65311.8	0.0429548	0.463332	-0.420377	0.867265	0.125572	0.00362537	68082.8	44460.7	75918.2	79550.4	88512.3	85535	58744	65311.8	65493.2
Q7Z4H8	POGLUT3	Protein O-glucosyltransferase 3	9	9	9	10	10	9	7	8	8	63717.8	67517.2	73731	-0.0449645	0.199655	-0.244619	0.916201	0.639199	0.48284	44585.8	63717.8	98091.8	67517.2	100976	61910.3	46025	74789.2	73731
P33316	DUT	Deoxyuridine 5'-triphosphate nucleotidohydrolase, mitochondrial	6	6	7	7	6	6	5	7	5	94577.5	48157.6	79190.6	-0.355751	-0.570083	0.214333	0.569445	0.331989	0.640559	43610	94577.5	125789	48157.6	75381.2	43676.9	38707.2	80775	79190.6
P56192	MARS1	Methionine--tRNA ligase, cytoplasmic	18	18	14	15	15	12	16	16	9	84309.1	59573.6	69579.9	-0.218439	-0.351338	0.132898	0.353426	0.153915	0.278816	84309.1	94735.4	61008.7	67268.9	58562.6	59573.6	60358.1	69579.9	73669.8
O95479	H6PD	GDH/6PGL endoplasmic bifunctional protein	24	25	23	25	25	25	25	24	23	38658.3	105079	58990.5	0.881737	1.52445	-0.642715	0.105085	0.0277207	0.171854	22507.9	38658.3	50166.1	105079	141548	69869	50993.9	90776.8	58990.5
O75821	EIF3G	Eukaryotic translation initiation factor 3 subunit G	13	12	11	13	12	9	10	9	8	70947.8	78844.8	57854.9	-0.216313	-0.03825	-0.178063	0.206688	0.848346	0.472754	78656.9	70482	70947.8	82785.8	78844.8	55652.2	57854.9	57083.6	75954.2
P39060	COL18A1	Collagen alpha-1(XVIII) chain	14	14	13	14	14	14	14	14	10	55288.8	71551.3	83677.4	0.63833	0.569695	0.0686347	0.0191299	0.023278	0.693602	55288.8	56318.6	43770.2	70209.9	71551.3	88702.8	90128.4	83677.4	68150.1
Q92783	STAM	Signal transducing adapter molecule 1	4	5	4	5	4	4	4	2	3	67379.1	52394.5	78139.1	0.033322	-0.373352	0.406674	0.951177	0.19659	0.444548	67379.1	57339.7	94296.9	52394.5	49550.8	64561.2	40536.3	78139.1	123270
Q8NFP4	MDGA1	MAM domain-containing glycosylphosphatidylinositol anchor protein 1	12	13	13	14	11	10	12	12	11	36215	70907.3	91295.9	0.865266	0.48772	0.377545	0.138034	0.319567	0.156468	35275.5	36215	85948.1	70907.3	70985.8	60143.7	67150.2	91295.9	108271
P26373	RPL13	60S ribosomal protein L13	6	6	6	6	6	6	6	6	6	49328.6	66292.1	84800.7	0.978483	0.84237	0.136113	0.046605	0.116889	0.62238	49328.6	58725.7	26968.1	62719.9	66292.1	108304	89154.3	79048.5	84800.7
P41236	PPP1R2	Protein phosphatase inhibitor 2	5	5	4	5	5	4	5	5	4	61972.2	90429.4	75200.7	0.13348	0.253459	-0.119979	0.5618	0.665583	0.844959	63924.8	61972.2	54527.4	117674	90429.4	34386.3	75927.2	75200.7	49935.2
O75503	CLN5	Ceroid-lipofuscinosis neuronal protein 5	3	4	4	2	4	1	2	1	NaN	88253.7	71461.6	49457.5	-1.83468	-0.137619	-1.69706	0.323626	0.776772	0.347111	47473.8	88253.7	123194	57392.5	71461.6	94528.9	49457.5	89087.6	2581.35
Q14566	MCM6	DNA replication licensing factor MCM6	27	27	24	25	23	13	15	18	10	89302.6	61671.9	45885.4	-1.04759	-0.73558	-0.312006	0.00518818	0.0959776	0.344434	125310	83393.8	89302.6	80540.8	61671.9	40699.1	45885.4	50829.6	45303.1
O76003	GLRX3	Glutaredoxin-3	7	8	7	7	5	7	6	5	8	78389.3	67448.5	78425.4	-0.0133801	-0.0621551	0.048775	0.969664	0.839087	0.871092	49789.3	78389.3	84034.6	67448.5	79338.5	53859.6	49663.1	81898.7	78425.4
Q9Y5X1	SNX9	Sorting nexin-9	12	12	10	13	10	12	11	10	6	65276.5	79110.6	65341.4	0.103428	0.418575	-0.315147	0.696449	0.194525	0.0724814	65276.5	76470.5	43626.1	79110.6	70317.1	93478.6	65341.4	68381	60433.5
Q96IU4	ABHD14B	Protein ABHD14B	5	6	6	6	6	5	6	6	4	44692.2	79594.6	86798.2	1.08041	0.990673	0.089736	0.0379784	0.0222764	0.721997	27664	44692.2	51162	74569.2	79594.6	83621.8	63052.7	109292	86798.2
P14550	AKR1A1	Aldo-keto reductase family 1 member A1	8	10	9	9	9	8	8	9	7	85987.9	63690.4	82382.2	0.081536	-0.167349	0.248885	0.910715	0.790689	0.575464	29955.3	85987.9	107630	46813.6	65654.8	63690.4	41204.6	96760.6	82382.2
P27824	CANX	Calnexin	19	19	17	20	19	14	18	18	10	79911.5	70199.4	79039.1	-0.0629253	-0.368235	0.305309	0.864785	0.349158	0.540207	79911.5	61288.8	79958.3	71631	70199.4	36213.5	95686.5	79039.1	45429.1
Q9Y285	FARSA	Phenylalanine--tRNA ligase alpha subunit	12	11	9	11	10	7	12	7	3	74621.6	79748	72347.4	0.0948178	0.0780382	0.0167796	0.808311	0.846767	0.963454	74621.6	80827.2	43406.2	79748	81181.1	47563.5	87473.7	72347.4	50385.1
Q9BZH6	WDR11	WD repeat-containing protein 11	9	5	3	9	3	5	4	3	3	32852.8	73070.3	87237.6	1.27427	1.00843	0.265842	0.107609	0.00361753	0.682072	42825.7	32852.8	30574.5	63787	73070.3	75138.4	40735.4	87237.6	171293
Q9NR12	PDLIM7	PDZ and LIM domain protein 7	10	10	9	9	8	8	9	8	6	85491.2	51493.8	53947.1	-0.685658	-0.545036	-0.140622	0.0388177	0.108003	0.702343	93090.7	84703.8	85491.2	48931.6	51493.8	86132.8	41976.1	53947.1	71540.1
Q16630	CPSF6	Cleavage and polyadenylation specificity factor subunit 6	10	9	7	9	9	4	7	7	3	92773.4	61985.3	43948.6	-1.36782	-0.775483	-0.592339	0.00654777	0.0592026	0.117265	131946	92773.4	87322.3	77274.6	61985.3	44492.8	30627.3	46198.3	43948.6
Q5JRA6	MIA3	Transport and Golgi organization protein 1 homolog	21	16	16	21	21	8	21	18	12	62962.8	80513.4	77185.9	0.147821	-0.00710837	0.154929	0.556398	0.987187	0.747002	73841.9	56420.7	62962.8	80513.4	87618.1	36639	85574.3	77185.9	54005.7
Q8NBF2	NHLRC2	NHL repeat-containing protein 2	5	3	3	6	5	6	5	3	4	46708.6	72286.8	64951.4	0.558221	0.813034	-0.254813	0.103836	0.0284304	0.495895	42986.6	52326.8	46708.6	69378.1	72286.8	113610	64951.4	53338.7	96816
Q15424	SAFB	Scaffold attachment factor B1	20	19	18	18	18	10	13	18	9	90449.2	63887	47016.7	-1.05505	-0.703224	-0.351828	0.00685437	0.153879	0.395881	120111	90449.2	78364.9	84666	63887	36468	40064.8	50383.3	47016.7
Q9ULC4	MCTS1	Malignant T-cell-amplified sequence 1	4	3	3	4	4	4	4	2	3	54476	74567.9	65539.8	0.284772	0.436983	-0.152211	0.359734	0.0346027	0.610532	63991.9	54476	50939.6	74567.9	86423.5	68365.5	95136.8	51488.1	65539.8
Q13596	SNX1	Sorting nexin-1	11	10	10	11	11	8	11	8	5	67431.1	67002	64154.5	-0.104069	0.0331914	-0.13726	0.668308	0.908524	0.553819	86067.8	53378.7	67431.1	87666.2	56509.8	67002	64154.5	54973.3	70746.8
Q13591	SEMA5A	Semaphorin-5A	13	13	13	13	13	13	13	13	12	41402.8	61661.7	74431.3	0.728656	0.595201	0.133456	0.110809	0.175122	0.679363	36414.3	41402.8	70243.3	61661.7	61412	96417.8	74431.3	62929.2	102882
P16278	GLB1	Beta-galactosidase	7	7	6	5	7	5	6	6	3	84044.9	61492.9	51653.9	-0.770785	-0.570836	-0.19995	0.0115016	0.0214115	0.290508	84044.9	80244.8	104504	52431.1	61492.9	66700.8	44913.1	51653.9	61164.1
P31151	S100A7	Protein S100-A7	2	2	2	2	2	1	2	2	2	28312.4	42724.6	107513	2.0374	0.46054	1.57686	0.0114941	0.327788	0.0510017	24030.4	28312.4	35857.2	24595.2	42724.6	60491.4	107513	75410.9	208150
O75367	MACROH2A1	Core histone macro-H2A.1	13	12	11	11	10	10	11	10	5	79602.5	52014.1	62247.6	-0.490097	-0.570405	0.0803076	0.397499	0.238813	0.846205	128062	79602.4	51542.8	52014.1	45885.4	67234.4	83807.5	62247.6	36350.2
O43592	XPOT	Exportin-T	20	18	15	20	17	17	18	15	11	50781.3	83332.6	69746.3	0.353641	0.637313	-0.283672	0.155953	0.0283005	0.0313673	50781.3	66366.6	42559.3	83556.1	77518.5	83332.6	69746.3	71570.9	59946
P49184	DNASE1L1	Deoxyribonuclease-1-like 1	2	2	2	2	2	2	2	2	2	59180.8	73700	67576.1	0.0867996	0.0239108	0.0628888	0.82266	0.940358	0.871155	84422.6	59180.8	51629	73700	76328.2	48191.9	96330.7	67576.1	47463.9
Q16836	HADH	Hydroxyacyl-coenzyme A dehydrogenase, mitochondrial	4	6	6	6	6	6	6	6	6	60736.1	68264.2	86421.3	0.485008	0.473256	0.0117518	0.241554	0.189472	0.972093	37265.9	60736.1	61905.8	60015.4	91501.3	68264.2	50742.5	87599.7	86421.3
O00187	MASP2	Mannan-binding lectin serine protease 2	4	1	1	5	5	5	5	5	5	7031.71	30179.3	49404.7	3.06066	2.63173	0.428937	0.0205042	0.0740579	0.75191	7031.71	6663.33	14714	30179.3	23939.8	227163	49404.7	39939.4	202940
Q13835	PKP1	Plakophilin-1	9	5	7	7	7	14	10	10	12	15507.2	22028.1	61927.6	2.31619	1.38639	0.929805	0.0414818	0.312903	0.496378	15507.2	9642.74	32064.3	19473.2	22028.1	199698	50159.3	61927.6	190656
Q92841	DDX17	Probable ATP-dependent RNA helicase DDX17	20	19	16	18	17	16	18	15	11	82391	62669.7	62887.6	-0.239965	-0.304573	0.0646086	0.485287	0.322462	0.787191	92673.9	82390.9	52998	51433.8	62669.7	66639.8	78835.8	49556.3	62887.6
Q9UH65	SWAP70	Switch-associated protein 70	22	20	21	22	22	21	20	21	18	52006	90329.6	63646.7	0.30762	0.638422	-0.330802	0.000509354	0.0247866	0.147502	52371.6	52006	51967.4	93695.7	90329.6	63078.7	67166.4	62771.3	63646.7
Q14011	CIRBP	Cold-inducible RNA-binding protein	3	3	3	3	3	1	3	3	1	104671	51092.2	47824	-1.34757	-1.22175	-0.125818	0.0615827	0.0242104	0.833818	104671	82760.8	132790	51092.2	58182.3	30501.2	21665.2	67363.9	47824
Q9P0L0	VAPA	Vesicle-associated membrane protein-associated protein A	7	7	7	7	7	6	7	6	6	78773.5	52972.1	77619.4	-0.0110559	-0.351204	0.340148	0.971895	0.263844	0.207134	51191.4	78773.5	86595.7	48020.1	52972.2	66135.4	54478.3	80704	77619.4
P05026	ATP1B1	Sodium/potassium-transporting ATPase subunit beta-1	4	4	4	4	4	2	4	2	3	85324.6	67653.4	51000.2	-0.5145	-0.611041	0.0965414	0.174706	0.206889	0.843604	96272.9	85324.6	65913.6	70531.7	67653.4	31846	81947.5	51000.2	44443.3
Q13616	CUL1	Cullin-1	25	24	24	26	25	24	26	24	16	63306.7	74426.5	65721.2	0.138241	0.347908	-0.209667	0.431	0.100108	0.141792	63306.7	65325	48262.9	82463	67042.2	74426.5	69551.5	58207	65721.2
P08582	MELTF	Melanotransferrin	5	9	6	9	10	6	9	9	4	29061.2	61583.2	96544.1	1.71387	1.2813	0.432562	0.000838685	0.00405766	0.171756	29061.2	32251.1	26166.5	61583.2	92899.8	61554.5	77327.7	96544.1	115963
P15170	GSPT1	Eukaryotic peptide chain release factor GTP-binding subunit ERF3A	14	14	13	14	14	10	13	13	9	76264.6	68092.8	59322.9	-0.339843	-0.0588805	-0.280963	0.188625	0.784162	0.219851	76264.6	82166.5	57514.8	79595.5	68092.8	58834.7	64885.9	59322.9	46186.5
Q15642	TRIP10	Cdc42-interacting protein 4	17	17	17	17	16	17	16	17	15	58545.8	73299.5	67423.3	0.142185	0.305495	-0.16331	0.348097	0.106673	0.354338	53069.9	58545.8	65446.3	83412.8	73299.5	62774.7	71584.8	56624.5	67423.3
P45877	PPIC	Peptidyl-prolyl cis-trans isomerase C	3	3	3	3	3	3	3	3	3	52508.9	65768.7	89286.3	0.499012	0.143242	0.35577	0.338616	0.743734	0.369367	35614.6	52508.9	83759.5	45279	65768.7	70849.9	51116.8	89286.3	96872.2
Q15836	VAMP3	Vesicle-associated membrane protein 3	3	3	3	3	3	3	3	3	2	83666.7	51408.4	61743.5	-0.485507	-0.728557	0.24305	0.0907596	0.0237827	0.113621	66564.4	83666.7	106130	54356.6	51408.4	46493.8	61743.5	52478.7	66466.5
Q9P0K7	RAI14	Ankycorbin	34	32	27	32	28	25	26	22	21	84688.6	62066.7	53584.6	-0.454006	-0.278415	-0.175591	0.0669672	0.175948	0.109577	84688.6	86593.3	60791.7	62066.7	60660.7	66367.4	53584.6	52268.1	61925.5
Q8IVN8	SBSPON	Somatomedin-B and thrombospondin type-1 domain-containing protein	6	6	6	6	6	6	6	5	2	53616	117355	39835.2	-0.641349	0.777645	-1.41899	0.246975	0.213041	0.0448196	53616	36338.6	86003.6	129148	117355	55702	47493.7	39835.2	23338.9
Q00796	SORD	Sorbitol dehydrogenase	8	7	7	9	8	9	8	8	4	56581.1	91093.4	54643.4	-0.0730572	0.580753	-0.653811	0.474919	0.00634416	0.00906353	56581.1	58876.6	54756.1	91562	73167.2	91093.4	54643.4	59455.9	48232.1
Q9BY76	ANGPTL4	Angiopoietin-related protein 4	6	6	5	7	6	7	6	6	6	41072.5	76877.8	56270.7	0.55057	1.07793	-0.527358	0.0437181	0.0590843	0.269021	41072.6	48392.1	34980.5	76877.8	58493.2	145450	56270.7	53749.2	72229.2
Q9HAV0	GNB4	Guanine nucleotide-binding protein subunit beta-4	7	6	5	7	7	6	6	7	6	76722.8	64345.8	61939.9	-0.222891	-0.208247	-0.0146443	0.48509	0.482613	0.934363	76722.8	91437.8	50532.1	66048.1	54096.6	64345.8	70958.9	50739.8	61939.9
P62899	RPL31	60S ribosomal protein L31	5	5	2	5	5	3	4	5	3	67293.3	64995.2	54134.7	0.0595598	0.345527	-0.285968	0.95015	0.686848	0.643894	109454	67293.3	19357.5	94299.8	64995.2	47720.4	99219.8	54134.7	30044.7
Q9H446	RWDD1	RWD domain-containing protein 1	3	3	2	2	3	3	2	3	3	59328.2	78190.3	77590.5	0.0524184	0.0784855	-0.0260671	0.893774	0.864931	0.965241	59328.2	56619.8	65165.5	93040.3	78190.3	35424.4	77590.6	83209.9	37809.6
P20930	FLG	Filaggrin	5	3	5	8	6	9	9	7	8	27066	37149.7	79903.8	1.99457	1.23579	0.758779	0.0483652	0.215404	0.383933	27066	11170.6	40752.3	33126.6	37149.7	130782	79903.8	58520.6	166744
P61964	WDR5	WD repeat-containing protein 5	11	10	10	11	11	11	11	10	7	75746.1	74565.9	65119.8	-0.229929	0.202499	-0.432428	0.657786	0.659955	0.292423	86415	75746.1	37138.3	89131.4	74565.9	55728.2	65119.8	65675.9	35237.6
P41208	CETN2	Centrin-2	4	4	4	4	4	4	4	3	1	60424	82981.4	48483.3	-0.0887871	0.271042	-0.359829	0.789031	0.352529	0.415812	60424	56521.2	63994.7	82981.4	90075.9	51374.9	48483.2	86168.8	43495.1
Q13618	CUL3	Cullin-3	21	20	17	20	17	16	19	15	15	67810.3	64608	61437.6	-0.0380017	0.101856	-0.139858	0.866421	0.703967	0.634831	69082.8	67810.3	52446.6	64608	53146.2	88432.2	61437.6	49644.9	74431.2
Q9Y6W5	WASF2	Wiskott-Aldrich syndrome protein family member 2	9	9	4	9	8	6	9	9	3	64710.3	82109.4	76414.4	0.0187197	0.347254	-0.328534	0.976775	0.532897	0.639595	64710.3	71428.7	35250.2	100731	82109.4	40555.8	76414.4	81576.9	27175.1
P40429	RPL13A	60S ribosomal protein L13a	5	5	5	5	5	5	5	5	4	56728.6	61027.6	72275.4	0.834175	0.810241	0.0239337	0.161868	0.220123	0.935744	56728.6	58163.5	20951.7	57975.7	61027.6	105347	72275.4	70055.3	77370.6
Q03001	DST	Dystonin	94	88	48	81	69	49	58	51	33	75760.7	60519.5	63822.6	-0.16132	-0.23923	0.0779098	0.321653	0.198612	0.366579	78629.8	75760.7	57904.6	63891.1	60519.5	54245.2	64423	59984.9	63822.6
Q9NRA1	PDGFC	Platelet-derived growth factor C	12	11	9	12	10	9	11	8	9	72037.2	61786.2	59386.2	-0.226133	-0.144355	-0.0817779	0.5002	0.656491	0.637569	93802.6	48000.8	72037.2	70931.4	54818.1	61786.2	67410.4	50627.7	59386.2
P50914	RPL14	60S ribosomal protein L14	3	3	3	3	3	3	3	3	2	68448.8	64053.4	77927.8	0.654337	0.189574	0.464763	0.401176	0.793474	0.273599	82005.8	68448.8	20120.3	64053.4	40009	65365.3	105684	53465.1	77927.8
O60493	SNX3	Sorting nexin-3	8	8	6	7	7	7	5	5	5	70524.3	60929.6	48625.1	-0.266712	-0.0891212	-0.17759	0.388169	0.617078	0.561596	58947.9	76281.4	70524.3	60929.6	57151.7	75663	48625.1	46582.4	80404.2
P20933	AGA	N(4)-(beta-N-acetylglucosaminyl)-L-asparaginase	2	4	4	4	4	3	3	4	3	52964.7	67102.2	89393.9	0.409136	0.141739	0.267398	0.464981	0.748167	0.565862	35179.7	52964.7	81351.2	43472.3	67102.2	69774.2	42552.9	89393.9	93302.1
P43155	CRAT	Carnitine O-acetyltransferase	10	11	10	12	11	7	11	9	6	33929.4	81242.7	62706.9	0.627962	1.00886	-0.380897	0.132663	0.0616373	0.176696	31762.8	33929.4	64296.5	81242.7	108468	64075	62706.9	58299.3	69953.5
O60271	SPAG9	C-Jun-amino-terminal kinase-interacting protein 4	35	34	26	34	33	26	31	28	18	67199.9	77748.3	66395.5	-0.112037	0.227272	-0.339309	0.752884	0.597922	0.490367	67199.9	68349.7	46184.3	99886.7	77748.3	43817.5	66395.6	67258.4	37630
Q9BQA1	WDR77	Methylosome protein 50	6	7	6	6	7	5	5	6	5	66132.6	64678.3	60939.9	0.00298246	-0.022439	0.0254215	0.990721	0.898551	0.922943	54439	70169.4	66132.6	70483.9	64678.3	52888.4	50050.6	60939.9	83340.3
Q9Y2A7	NCKAP1	Nck-associated protein 1	27	26	20	27	25	21	25	22	15	70679	70974.7	67245.4	0.228864	0.287349	-0.058485	0.625874	0.538646	0.846391	71299.8	70679	32101.4	80624.6	70974.7	51384.7	79422.4	67245.4	48750.9
Q9H8M9	EVA1A	Protein eva-1 homolog A	3	3	2	3	2	1	3	2	2	61808.4	48567.5	62236	-0.229563	-0.501167	0.271604	0.517981	0.278031	0.420243	56417	61808.4	108325	72241.6	48567.5	37971.3	62236	52122.1	72245.2
Q99614	TTC1	Tetratricopeptide repeat protein 1	5	4	5	5	5	1	3	4	3	70312.3	74183.4	49926.7	-0.556185	0.121377	-0.677561	0.0398921	0.240405	0.0188245	70312.3	73369.1	62017.1	70197	74183.4	79076.1	49926.7	54575	36935.5
Q92769	HDAC2	Histone deacetylase 2	9	7	6	9	7	5	7	7	5	61173	71162.6	60557.8	0.0337734	0.0281553	0.0056181	0.890838	0.934375	0.983412	79563.9	61173	47532.7	76504.6	71162.6	45056.3	70585.9	60557.8	58060.5
Q14678	KANK1	KN motif and ankyrin repeat domain-containing protein 1	3	3	1	4	2	2	4	4	NaN	53649.8	47647.6	72704.6	-1.97678	-0.817618	-1.15916	0.368408	0.289489	0.572956	51400.3	53649.8	177000	63854.4	29301.6	47647.6	72726.3	72704.6	1513.71
O43570	CA12	Carbonic anhydrase 12	3	3	4	2	3	2	1	4	2	62895.5	50781.5	71157	-0.289121	-0.503722	0.214601	0.653168	0.356745	0.699977	46190.6	62895.5	118719	35279.3	50781.5	67540	31379.7	71156.9	84668.9
Q9UBW8	COPS7A	COP9 signalosome complex subunit 7a	10	10	9	10	10	9	9	10	8	75881.2	68272.6	62127.7	-0.16298	-0.084185	-0.0787951	0.565616	0.814292	0.788951	77422	75881.2	47640.5	77725.4	68272.6	44273	65164.8	62127.7	49259.6
P45974	USP5	Ubiquitin carboxyl-terminal hydrolase 5	18	18	17	18	16	18	17	15	11	63541.8	65091.8	56679.8	-0.228419	0.048797	-0.277216	0.0751934	0.603455	0.0579067	62415.2	70207	63541.8	63770.3	65091.8	74242.6	56679.8	50285.9	60753.8
O75534	CSDE1	Cold shock domain-containing protein E1	27	28	26	26	24	21	21	20	14	86629.4	51182.4	40091.8	-1.04643	-0.684235	-0.362199	0.00159886	0.0217714	0.133738	100239	86629.4	80792.6	69128.1	51182.4	47793.9	40052.4	40091.8	49586.6
P20062	TCN2	Transcobalamin-2	7	6	9	8	8	6	6	8	5	45615.8	59004	70253	0.419445	0.162276	0.257169	0.245312	0.644377	0.314841	42909.4	45615.8	78135.8	48876.9	74316.1	59004	61044.3	85311.1	70252.9
P52849	NDST2	Bifunctional heparan sulfate N-deacetylase/N-sulfotransferase 2	6	5	5	6	6	6	6	5	2	32826.7	52242.8	59693.9	1.53744	1.23205	0.305398	0.0637786	0.050978	0.638474	32826.7	17708.3	35668.9	51642.6	52242.8	99611	52464.8	59693.9	161937
Q13098	GPS1	COP9 signalosome complex subunit 1	12	11	10	13	11	10	11	11	10	66168.7	61110.1	64183	0.0750964	0.135371	-0.0602741	0.79206	0.645032	0.745557	72137.9	66168.7	42195.2	76606.8	61110.1	57009.8	69344.4	64183	52901.3
P52597	HNRNPF	Heterogeneous nuclear ribonucleoprotein F	8	8	8	6	8	8	7	6	4	91456.8	48750.6	39117.1	-1.19269	-0.892041	-0.30065	0.000673733	0.011416	0.196493	85080.5	91456.8	106632	48750.6	41833.9	63655	38675.5	39117.1	45922.3
P26196	DDX6	Probable ATP-dependent RNA helicase DDX6	12	11	11	11	11	10	11	11	8	73838.8	64122.7	49137.8	-0.55764	-0.32268	-0.23496	0.0332492	0.0400605	0.296954	79467.1	73838.8	71906.7	64122.7	64307.8	52306.6	63446	49137.8	42444.5
P06132	UROD	Uroporphyrinogen decarboxylase	5	5	5	5	5	4	5	5	5	57512.5	58094.3	73923.7	0.180663	0.0112715	0.169392	0.671997	0.976089	0.598618	39846.2	57512.5	84137.8	47675.6	71267.1	58094.3	46823.2	73923.7	81105.4
Q1KMD3	HNRNPUL2	Heterogeneous nuclear ribonucleoprotein U-like protein 2	17	17	14	17	16	14	15	14	10	67179.1	70499.9	55306.3	-0.293745	-0.155485	-0.13826	0.209114	0.627566	0.622288	83401.1	67179.1	55201.9	70499.9	73031	43475.8	61754.6	49162.9	55306.3
Q14914	PTGR1	Prostaglandin reductase 1	6	6	6	6	6	6	5	5	6	55216	63420.1	82384.2	0.4668	0.326193	0.140607	0.227592	0.276257	0.688543	38712.5	55216.1	58188.2	50008.4	63420.1	77279.2	47398.1	82384.2	84083.1
Q9BZM5	ULBP2	UL16-binding protein 2	8	8	8	8	8	6	7	8	6	53008.4	43972.1	87420.8	0.512836	-0.143379	0.656215	0.29085	0.729114	0.0883008	35819.5	53008.4	82431.8	43972.1	61588.6	42894.1	55335.5	87420.8	93989.3
A5D8V6	VPS37C	Vacuolar protein sorting-associated protein 37C	2	2	2	1	2	NaN	2	2	2	67467.6	55253.9	56448.6	0.0199391	-0.906498	0.926437	0.972725	0.541363	0.526224	67467.6	34300.8	93524.2	106709	55253.9	5573.28	95135.8	56448.6	42008.2
P30043	BLVRB	Flavin reductase (NADPH)	3	4	4	4	4	4	4	4	3	61913.4	62458.7	70776.6	0.228223	0.153925	0.0742989	0.458595	0.441846	0.759646	43979.6	63614	61913.4	57749.4	62458.7	66138.9	48639.6	70776.6	80875.2
Q86XP3	DDX42	ATP-dependent RNA helicase DDX42	14	12	8	14	11	8	10	10	5	66949.3	60309.8	53118.4	-0.440464	-0.288292	-0.152172	0.168007	0.341884	0.146058	100029	66949.3	54395.7	60309.8	53110.8	62447.2	55313.4	49611.6	53118.4
O14964	HGS	Hepatocyte growth factor-regulated tyrosine kinase substrate	15	14	14	14	14	12	14	14	12	81070.3	59174.6	45783.7	-0.835166	-0.487779	-0.347387	0.000827916	0.0067003	0.0448385	81070.3	77635.1	85134.9	63460.5	59174.6	51746.4	45783.7	41050.4	50207.6
Q9ULI3	HEG1	Protein HEG homolog 1	10	13	11	11	11	6	11	7	8	64203.2	55680.5	65105.6	0.126737	-0.108128	0.234865	0.785867	0.804981	0.209555	35222	64203.2	93075.3	55680.5	57254.5	52728.3	53961.8	65105.6	77974.9
Q96I82	KAZALD1	Kazal-type serine protease inhibitor domain-containing protein 1	3	3	3	4	4	3	4	4	4	25189.3	54935	103250	1.93862	0.910327	1.02829	0.000596928	0.0144194	0.00255658	25189.3	23316	34919.1	43125.4	54935	57472.3	95843.6	116742	103250
Q9NSD9	FARSB	Phenylalanine--tRNA ligase beta subunit	18	18	11	17	17	16	17	14	7	56436.3	77907.2	67150.6	0.546785	0.620986	-0.0742009	0.315384	0.232556	0.832924	60849.9	56436.3	25780.1	79079	77907.2	52272	88057.9	67150.6	46674.6
Q53TN4	CYBRD1	Plasma membrane ascorbate-dependent reductase CYBRD1	3	3	2	2	3	2	3	2	2	58308.1	55564.6	65964.9	0.21347	-0.114134	0.327604	0.209757	0.4392	0.0352161	52552.9	69327.8	58308.1	55564.6	59284.9	50864.8	77560.3	64723.6	65964.9
O75368	SH3BGRL	SH3 domain-binding glutamic acid-rich-like protein	6	6	6	5	5	5	6	6	5	46881.8	43905.7	96560.2	0.859638	-0.015837	0.875475	0.251932	0.97407	0.130873	25889.6	46881.8	76589.9	43905.7	49207.9	41633.6	44652.3	128822	96560.2
P84101	SERF2	Small EDRK-rich factor 2	2	2	2	2	2	2	2	2	2	65194.1	43293	83600.8	-0.238381	-1.06015	0.821764	0.755489	0.209729	0.307122	40146.4	65194.1	135651	43293	52333.4	17285.2	30012.4	83600.8	86196.1
Q9NTJ3	SMC4	Structural maintenance of chromosomes protein 4	36	32	24	29	27	12	22	16	5	93941.4	51283.6	49974.3	-0.610179	-0.675097	0.0649185	0.246436	0.282271	0.845445	115633	93941.4	41825	67325.9	51283.6	32325.2	47909.4	49974.3	53353.2
Q9BPX5	ARPC5L	Actin-related protein 2/3 complex subunit 5-like protein	8	8	7	8	7	6	7	5	5	79019.4	61655.6	52470.5	-0.640912	-0.422598	-0.218314	0.0419093	0.258794	0.553691	63296.3	79019.4	86611.2	76048.2	61655.6	38368.9	56618.3	52470.5	38460.3
P48147	PREP	Prolyl endopeptidase	11	11	11	12	13	12	10	10	6	54006.5	72868.2	56372	0.101	0.446661	-0.345662	0.335107	0.0096467	0.0256244	54006.5	57192.1	49293.4	66630.9	72868.2	79383.9	53266	62555.9	56372
Q9Y3I0	RTCB	RNA-splicing ligase RtcB homolog	16	15	14	16	15	16	13	13	13	68885	56992.8	56824.5	-0.283176	0.0967792	-0.379956	0.437376	0.800754	0.239173	68884.9	81662.3	42348.8	56992.8	56872.3	89880.6	56824.6	40503.5	57441.3
Q13214	SEMA3B	Semaphorin-3B	9	9	8	10	10	8	9	8	7	51577.7	63101.6	72926.5	0.459541	0.359817	0.0997248	0.111059	0.241192	0.752662	51577.7	41717.2	55997.7	48247.8	63101.6	83632.7	72926.5	52850.6	81286.5
Q9Y2G5	POFUT2	GDP-fucose protein O-fucosyltransferase 2	11	11	12	12	12	12	12	12	8	54905.9	62909.2	62787.1	0.374223	0.313218	0.0610053	0.16883	0.169124	0.657811	40249.1	54905.9	61887.8	62745.9	66457.6	62909.2	59872.1	79221.3	62787.1
O15498	YKT6	Synaptobrevin homolog YKT6	10	10	8	10	10	9	10	9	7	59056.3	60857.3	68043.9	0.236	0.191984	0.0440152	0.200696	0.445469	0.85124	59319.5	59056.3	46503.2	50021	60857.3	79773.9	69939.4	55919.6	68043.9
Q9UKV8	AGO2	Protein argonaute-2	20	17	12	20	17	17	19	19	13	61918.7	58909.3	58823.4	0.108467	0.167047	-0.0585791	0.570591	0.451885	0.69531	65040.3	61918.7	45534.8	75307.5	58503.8	58909.2	58823.4	57848.5	67524.5
Q96KP4	CNDP2	Cytosolic non-specific dipeptidase	11	11	8	9	9	9	10	9	8	54361.6	63916.8	51591.8	0.0565583	0.433994	-0.377436	0.763028	0.139505	0.199958	46093.3	60383.4	54361.6	60954.6	63916.8	95755	49536.2	51591.8	66591.8
Q9UNA0	ADAMTS5	A disintegrin and metalloproteinase with thrombospondin motifs 5	4	3	5	4	4	4	4	4	4	30949	49977.2	50575.7	1.12009	0.917411	0.20268	0.169741	0.0932197	0.782227	30949	23766.3	45993.1	49977.2	48379.1	94270.5	42227.5	50575.7	162670
P04843	RPN1	Dolichyl-diphosphooligosaccharide--protein glycosyltransferase subunit 1	15	13	10	14	11	4	12	10	5	55596.7	55011	71868.6	0.27675	-0.0350437	0.311793	0.499956	0.877147	0.368464	72580.1	55596.7	43614.7	55011	53582.4	55511.2	95133.4	71868.6	45767.5
Q9BTY2	FUCA2	Plasma alpha-L-fucosidase	13	13	10	9	12	8	9	5	4	79722.9	52695	51002.8	-0.698057	-0.570629	-0.127428	0.019051	0.0229059	0.258672	95378.9	65375.4	79722.9	52695	54940.3	52415.5	51002.8	42931.6	53170.5
P19784	CSNK2A2	Casein kinase II subunit alpha'	2	3	1	3	3	2	3	3	2	22108.5	53211	82644.6	2.27172	1.33445	0.93727	0.00723524	0.0023314	0.0942829	24250.6	22108.5	16510.3	45971.5	53211	58033.2	82644.6	68374.8	176399
Q96PD5	PGLYRP2	N-acetylmuramoyl-L-alanine amidase	1	NaN	1	NaN	1	2	1	1	2	18749.5	68887.3	85356.3	3.3241	1.04856	2.27554	0.138286	0.736907	0.378176	51248.8	826.562	18749.5	812.199	68887.3	125630	85356.3	82261.9	113626
P04156	PRNP	Major prion protein	6	6	5	6	6	6	5	6	6	48707.8	54732.8	83548.7	0.586282	0.173191	0.413091	0.0869271	0.367712	0.208234	44212.2	48707.8	56338.9	54732.8	47853.9	66403.4	53597.6	91691.5	83548.7
A0AVT1	UBA6	Ubiquitin-like modifier-activating enzyme 6	13	10	8	10	9	10	7	6	3	51085.4	72256.5	57700.4	0.207992	0.627872	-0.41988	0.345466	0.0353647	0.0178531	59364.4	51085.4	38562.6	72256.5	70386.6	84849	57700.4	51620.5	60509.4
Q12860	CNTN1	Contactin-1	2	1	NaN	9	10	10	9	8	10	3221.85	44549.3	42462.9	4.71202	4.25207	0.45995	0.00800062	0.00868902	0.701223	4770.3	1527.09	3221.85	25125.4	44549.3	145065	42462.9	41939.6	237280
Q08211	DHX9	ATP-dependent RNA helicase A	25	26	24	25	26	23	24	24	19	87075.1	60203.1	48738.9	-0.53885	-0.20703	-0.33182	0.286327	0.630459	0.152669	87075.1	94564.7	39870.7	60203.1	57507.8	61654.4	58520.4	48738.9	37537.3
P13798	APEH	Acylamino-acid-releasing enzyme	13	13	13	11	14	10	6	14	13	68516.1	50916.1	74872.6	0.215751	-0.178354	0.394105	0.749632	0.740278	0.409985	29149.5	68516.1	88083.2	41499.7	57457.6	50916.2	37824.9	74872.6	97288.1
Q99650	OSMR	Oncostatin-M-specific receptor subunit beta	10	9	9	6	6	6	6	8	2	83587.6	43228.1	56717.6	-0.539073	-0.882754	0.34368	0.282577	0.116428	0.16737	46147	83587.6	123796	34875.6	50523.8	43228.1	44976.2	56717.6	61018
Q9NUM4	TMEM106B	Transmembrane protein 106B	6	6	6	4	5	3	3	4	3	69308.6	49811	49476.4	-0.649956	-0.69535	0.0453936	0.161594	0.176604	0.854799	53419.5	69308.6	126197	36492.8	49811	60539.4	44147.3	55368.5	49476.4
P50851	LRBA	Lipopolysaccharide-responsive and beige-like anchor protein	4	4	1	3	2	2	1	2	2	42027.8	58234.6	76294	0.690524	0.569719	0.120805	0.0364289	0.138686	0.750803	49143.1	39082	42027.8	47844.9	58234.6	94725.4	83777.4	76294	53084
Q96K76	USP47	Ubiquitin carboxyl-terminal hydrolase 47	20	18	12	21	19	6	19	11	4	48226	64995.2	68953.4	0.354294	0.602191	-0.247897	0.22795	0.0477143	0.422309	53848.5	48226	40151.6	90781.2	61817.7	64995.2	70832.6	68953.4	44599.3
Q02742	GCNT1	Beta-1,3-galactosyl-O-glycosyl-glycoprotein beta-1,6-N-acetylglucosaminyltransferase	11	10	11	11	12	9	11	10	9	35773.8	62152	82713.8	0.928118	0.439151	0.488967	0.0659653	0.273209	0.148442	31869.4	35773.8	62660.9	44467.6	62152	64421.4	59840.1	82713.8	99435.2
P42166	TMPO	Lamina-associated polypeptide 2, isoform alpha	9	8	7	7	7	6	6	5	5	69414.8	59763.7	60862.3	-0.172092	-0.211525	0.0394325	0.284609	0.215608	0.755984	72323.9	56018.8	69414.8	60469	59763.7	50127	62029.7	52084.1	60862.3
Q9NNW7	TXNRD2	Thioredoxin reductase 2, mitochondrial	9	9	7	10	10	8	7	7	5	50668.5	73165.3	56315	0.550737	0.658821	-0.108084	0.186089	0.291647	0.834785	28139.6	50668.5	53831.6	73165.3	110167	37472.4	56315.1	79139.7	54130.3
P83881	RPL36A	60S ribosomal protein L36a	4	4	3	4	3	3	4	3	3	72362.1	56089.9	54962.3	0.349063	0.296982	0.0520814	0.59465	0.633916	0.846944	72664.7	72362.1	22477.4	71676.7	54515.4	56089.9	84671.2	54962.3	52482.7
Q8NBJ7	SUMF2	Inactive C-alpha-formylglycine-generating enzyme 2	9	9	9	9	9	7	8	9	7	69938.8	46117.9	68077.2	-0.123032	-0.477077	0.354045	0.82905	0.371487	0.243048	35895.9	69938.8	110423	44037.1	50616.4	46117.9	42384.3	68077.2	74388.6
Q9UBX1	CTSF	Cathepsin F	11	8	8	11	10	9	10	7	8	39164	76064.6	53205.3	0.385062	0.770495	-0.385434	0.277069	0.0505777	0.0432857	64798.9	39164.1	34522.6	77919.9	76064.6	73376	53205.3	52831.9	69414.8
O60476	MAN1A2	Mannosyl-oligosaccharide 1,2-alpha-mannosidase IB	4	4	5	5	5	5	4	4	5	40503.5	75380.1	58920	0.488945	0.947848	-0.458903	0.165221	0.0228791	0.119054	40503.5	31618.5	53904.8	75380.1	68748.1	95617	58920	45692.2	70878.9
Q13492	PICALM	Phosphatidylinositol-binding clathrin assembly protein	8	8	6	8	8	8	7	6	6	51477.6	65505.5	61615.5	0.280361	0.460052	-0.179692	0.0636562	0.0712329	0.426333	51477.6	52086.4	46040.1	56634.6	65505.5	86614.3	61615.5	53549.2	67023.7
Q9Y3A3	MOB4	MOB-like protein phocein	4	4	2	4	4	4	3	2	4	54280.2	60657.2	63583.8	0.177109	0.0723394	0.10477	0.246614	0.744816	0.572037	66147.2	49341.8	54280.2	71004.2	47811.2	60657.2	63583.8	60525.2	66532.1
P00813	ADA	Adenosine deaminase	3	7	4	6	4	5	3	3	4	71731.2	61376	46011.4	-0.0249246	0.179736	-0.204661	0.964979	0.730618	0.480946	28763	82138.4	71731.2	55969.5	71689.7	61376	45959.5	46011.4	76091.9
O94903	PLPBP	Pyridoxal phosphate homeostasis protein	2	2	2	2	2	2	2	2	2	30803.7	54168	54893	1.11451	0.625228	0.489284	0.116251	0.1874	0.447989	28427.2	30803.7	49724.1	54168	37770.7	78098.7	54893	53055.2	151762
Q96RS6	NUDCD1	NudC domain-containing protein 1	10	10	8	9	8	9	9	10	4	73482.8	62692.1	47372	-0.657333	-0.253712	-0.403621	0.00257585	0.0198449	0.0157119	75762.2	73482.8	68124	62997.7	62692.1	56660	49953	40853	47372
O15258	RER1	Protein RER1	2	2	2	2	2	1	2	2	NaN	83131.1	60152.4	63665.4	-1.75177	-0.321566	-1.4302	0.325365	0.201278	0.409971	83131.1	85835.6	57378.7	66367.1	52550	60152.4	65717.9	63665.4	2562.06
Q8WWI5	SLC44A1	Choline transporter-like protein 1	9	8	8	8	9	6	8	7	7	66207.4	51719.8	50960.5	-0.381085	-0.556285	0.1752	0.274619	0.0765056	0.534599	59573.7	66207.4	93990.3	51719.8	54642.3	41255.5	74653.9	44116.7	50960.5
O95340	PAPSS2	Bifunctional 3'-phosphoadenosine 5'-phosphosulfate synthase 2	19	19	15	19	16	15	18	17	12	63530	63041.6	56196.8	-0.0285571	0.117453	-0.14601	0.889843	0.431886	0.357574	63530	63782.4	48196.9	63948.6	63041.6	61845.9	67667.7	56196.8	48396.8
P34059	GALNS	N-acetylgalactosamine-6-sulfatase	8	7	7	7	8	6	7	8	7	42363.6	55810.7	61670.2	0.188729	0.113761	0.0749677	0.643483	0.81332	0.82219	42363.6	41526.9	87271.1	55810.7	82644.7	42169.3	51604.5	71428	61670.2
Q9H6X2	ANTXR1	Anthrax toxin receptor 1	5	5	4	5	5	5	3	4	4	45342	60834.4	69948.4	0.638693	0.451893	0.1868	0.0757153	0.15801	0.414812	33955.2	45342	57656.4	51748	60834.4	72162.5	57678.4	69948.4	83034.8
O96019	ACTL6A	Actin-like protein 6A	10	9	9	10	10	8	8	8	8	59942.2	62497.3	46079.9	-0.366955	0.021979	-0.388934	0.0380703	0.8421	0.022865	59146.3	70597.9	59942.2	69631.2	60205.5	62497.3	46079.9	55207.9	45871.8
Q16769	QPCT	Glutaminyl-peptide cyclotransferase	3	3	3	4	4	4	4	4	3	16033.7	63536.3	87075.8	2.12579	1.63035	0.495437	0.00949955	0.0365629	0.332154	14463.3	16033.7	33138.9	63536.3	93255	38485.7	63034.1	116398	87075.8
Q9BXN1	ASPN	Asporin	8	7	4	8	7	8	8	7	7	24054.2	75573.6	82854.3	1.63184	1.5008	0.13104	0.000315315	0.00068883	0.452344	28766.4	24054.2	22901.4	60093.6	75573.6	79085.2	82854.3	67876.4	83868.8
O60884	DNAJA2	DnaJ homolog subfamily A member 2	10	7	6	6	6	6	6	6	5	84511.7	48959.6	42748.3	-0.971995	-0.886115	-0.08588	0.00711416	0.00798563	0.654211	99415.7	84511.7	71501.3	50054.1	48959.6	38830	50656.2	42748.3	36756.6
Q7L2H7	EIF3M	Eukaryotic translation initiation factor 3 subunit M	7	5	4	5	5	3	6	3	2	56109.7	60452.9	57595.8	-0.0976664	0.00630697	-0.103973	0.776626	0.984842	0.499307	85024.3	56109.7	41385.4	60452.9	63207.2	52352.8	57595.8	60072.9	46575.4
P00492	HPRT1	Hypoxanthine-guanine phosphoribosyltransferase	6	6	6	6	6	5	6	5	5	63338.7	55082.5	70757.8	0.149079	-0.033659	0.182738	0.76552	0.936576	0.604028	33090.2	63338.7	76852.7	43678.2	62424.1	55082.6	40580	70757.8	76484.5
Q969E4	TCEAL3	Transcription elongation factor A protein-like 3	7	8	8	8	8	5	8	8	7	50106.8	79868.8	63461.2	-0.0165526	0.00505002	-0.0216026	0.973956	0.994307	0.979971	50106.8	49654.7	59925.4	88280.5	79868.8	21369.1	63461.2	81536.4	27839.4
P22102	GART	Trifunctional purine biosynthetic protein adenosine-3	26	26	23	26	26	19	25	21	10	69950	54536.3	47088.2	-0.591126	-0.296885	-0.294241	0.0133771	0.329164	0.320151	69950	78506.4	60476.4	76732	54536.3	42805.8	50354.1	47088.2	40972.4
P20340	RAB6A	Ras-related protein Rab-6A	7	7	4	7	4	6	7	5	7	44866.5	48887	68336.9	0.76212	0.313228	0.448892	0.0245896	0.176475	0.154972	47788.4	44866.5	38358.9	48887	47462.3	67989.7	68336.9	61183.4	95959
Q9Y6E0	STK24	Serine/threonine-protein kinase 24	11	9	7	10	9	4	9	7	5	43197.9	63551.3	61184.4	0.355537	0.355033	0.00050354	0.230582	0.221631	0.997087	66091.6	43197.9	39244.8	66856.1	63551.3	55176.2	69792.4	54957.1	61184.3
Q92905	COPS5	COP9 signalosome complex subunit 5	9	8	7	8	8	6	8	7	5	57541	60178	54643.5	0.0128946	0.0449893	-0.0320946	0.938921	0.81366	0.856855	64753	57541	48546.4	67153.5	60178	49149.2	65540.1	54643.5	51879.2
P62306	SNRPF	Small nuclear ribonucleoprotein F	5	4	4	5	4	4	4	4	3	63463.5	57671.5	41613	-0.726968	-0.366455	-0.360514	0.0522874	0.167395	0.127372	94834.3	63463.5	60970	57671.5	49981.3	59414.9	54021.7	41613	35999
Q96AE4	FUBP1	Far upstream element-binding protein 1	22	22	21	21	21	21	14	15	14	76172.6	56246.6	26998.4	-0.898566	-0.24695	-0.651616	0.154557	0.289253	0.272342	57062.6	76172.6	77646.9	50706.8	56246.6	70809.9	26998.4	26121.2	73868.1
Q9Y6G9	DYNC1LI1	Cytoplasmic dynein 1 light intermediate chain 1	22	20	13	19	18	17	18	13	9	63612.1	54365.8	54538.6	-0.127713	-0.177452	0.0497395	0.611185	0.485694	0.591366	63612.1	77537.4	45585	57367.8	49845.3	54365.8	52324.9	54538.6	60412.2
Q8IX12	CCAR1	Cell division cycle and apoptosis regulator protein 1	13	11	8	10	11	7	7	4	3	77360.5	56108.3	44869.9	-0.753483	-0.730079	-0.0234038	0.0929649	0.202901	0.951393	110209	77360.5	49968.3	59392	56108.3	28012.3	44869.8	49786	39802.1
Q12874	SF3A3	Splicing factor 3A subunit 3	10	10	7	9	10	6	9	8	8	64504.2	65396.8	54965.6	-0.0758638	-0.00983747	-0.0660264	0.837496	0.982414	0.800044	79253.2	64504.2	35764.7	65396.8	67740.7	40436.1	55954.4	50771.8	54965.6
Q92597	NDRG1	Protein NDRG1	7	6	7	7	6	5	6	5	6	60608.8	57725.3	51413.3	-0.085077	0.0278247	-0.112902	0.685364	0.84262	0.592433	62011.6	60608.8	50499.3	57725.3	52888.6	65870.9	67957.1	45514.6	51413.3
Q9UFN0	NIPSNAP3A	Protein NipSnap homolog 3A	5	4	4	6	6	4	5	4	4	26669.8	106813	54960.9	0.941337	1.57657	-0.635231	0.101831	0.074782	0.460438	22358.5	29093	26669.8	106813	135736	31747.7	54960.9	78705.2	28399
P63151	PPP2R2A	Serine/threonine-protein phosphatase 2A 55 kDa regulatory subunit B alpha isoform	11	10	9	11	11	10	10	9	7	53709.3	63205.4	52175	-0.0871127	0.172433	-0.259546	0.53264	0.253323	0.0796156	53709.3	63721.9	50293.5	68694.3	56741.1	63205.4	47823.1	52175	57554.5
P48059	LIMS1	LIM and senescent cell antigen-like-containing domain protein 1	9	9	6	8	7	8	8	7	7	55956.7	59177.1	57108.4	0.227796	0.274868	-0.0470718	0.365628	0.194663	0.793442	56374	55956.7	40058.6	59177.1	56770.7	66616.2	71538.2	49671.7	57108.4
Q9UBL3	ASH2L	Set1/Ash2 histone methyltransferase complex subunit ASH2	2	2	1	2	1	1	NaN	NaN	2	52193.7	81150.8	3705.66	-2.48141	0.596628	-3.07804	0.187583	0.244822	0.118073	82758.4	52193.7	36655.5	114394	81150.8	58976.9	3064.04	3705.66	80070.7
P55263	ADK	Adenosine kinase	7	7	6	7	7	7	6	6	6	60522.9	48643.9	44522.2	-0.280287	-0.188133	-0.0921542	0.539347	0.465245	0.849004	60522.9	53911.2	69821.3	44550.3	48643.9	71089.6	33293.9	44522.2	85806.5
P23560	BDNF	Brain-derived neurotrophic factor	6	5	5	5	4	4	4	3	2	72791.7	47788	49087.1	-0.487565	-0.473796	-0.0137691	0.0705881	0.105726	0.940865	72791.7	55079.2	83052.8	47788	42990	60514.1	49087.1	44232.6	55641.4
Q15257	PTPA	Serine/threonine-protein phosphatase 2A activator	7	7	7	7	7	7	7	7	7	50799.7	51394.8	82138.5	0.592806	0.242841	0.349965	0.384278	0.649361	0.502437	24056.4	50799.7	66804.4	39115.7	51394.8	67287.4	36793.6	82138.5	92669
Q14CX7	NAA25	N-alpha-acetyltransferase 25, NatB auxiliary subunit	19	16	18	18	19	14	17	16	7	50473.8	60359.2	60401.1	-0.151387	-0.0441478	-0.107239	0.743298	0.917954	0.803624	50473.8	42663.3	85892.3	71878.3	60359.2	38892.4	60401.1	66334.7	33695.6
Q9BXJ9	NAA15	N-alpha-acetyltransferase 15, NatA auxiliary subunit	24	24	17	22	23	19	24	21	14	62126.2	58545.8	54369.6	0.0571817	0.071214	-0.0140324	0.824191	0.791778	0.945637	62126.2	63082.3	40845.4	67040.2	58545.8	47294.1	66760.2	49669.8	54369.6
O15355	PPM1G	Protein phosphatase 1G	17	12	12	17	16	8	16	15	7	40214.5	73729.9	60512.2	0.483483	0.492593	-0.00910981	0.167894	0.300056	0.977119	63430.4	40214.5	32256.1	76757.8	73729.9	40493.2	60512.2	61746.8	60181.7
P51659	HSD17B4	Peroxisomal multifunctional enzyme type 2	16	15	14	14	15	12	14	12	11	62278.8	59379.2	53937.1	-0.12006	0.175929	-0.295989	0.681264	0.459147	0.235157	62278.8	63429.4	42027.5	57151.5	59379.2	70531.3	61118.2	39235.7	53937.1
Q9BXP5	SRRT	Serrate RNA effector molecule homolog	16	15	10	14	11	10	12	10	6	43759.7	46420.6	63928.9	0.135049	-0.222111	0.35716	0.787579	0.577694	0.293644	91547.9	43759.7	41981.9	46420.6	45992.3	49636.5	63928.9	41612.1	83719.9
P49788	RARRES1	Retinoic acid receptor responder protein 1	6	5	5	6	5	6	6	5	4	39782.2	68355	61814	0.926026	0.795662	0.130364	0.16576	0.268749	0.717486	17361	39782.2	61367.1	39627.6	68355	81843.6	61814	77870.6	60398.1
Q8N129	CNPY4	Protein canopy homolog 4	5	3	5	5	4	3	5	5	3	68250.9	62866.1	48115.9	-0.145608	-0.237842	0.092234	0.726489	0.673992	0.843762	68250.9	36914.4	80389.6	68394.9	62866.2	28725.8	48115.9	45505.8	68336.4
P63165	SUMO1	Small ubiquitin-related modifier 1	4	4	4	4	4	2	4	3	3	70445	37913.1	60036.9	-0.279609	-0.890615	0.611005	0.508973	0.109175	0.0980416	44434.7	70445	104862	37913.1	49424.5	27488.7	46784	60036.9	65337.6
Q9UHG3	PCYOX1	Prenylcysteine oxidase 1	9	9	7	11	10	10	10	10	8	38582.3	63552.6	64190.9	0.760337	0.835641	-0.075304	0.0136431	0.00577263	0.613701	38582.3	43275.3	31247.3	73700.4	63313.6	63552.6	64190.9	54620.2	72321.4
Q02297	NRG1	Pro-neuregulin-1, membrane-bound isoform	6	6	6	6	6	4	6	5	4	54299.5	50119.5	67948.4	0.704914	-0.120772	0.825686	0.185605	0.821833	0.06224	54299.4	26072.8	67387.7	52178.7	50119.5	28379	67948.4	66183.1	91883.6
Q08209	PPP3CA	Serine/threonine-protein phosphatase 2B catalytic subunit alpha isoform	13	13	11	13	12	13	13	10	11	61926.7	59218.6	46435.5	-0.368947	-0.10807	-0.260877	0.0704747	0.536752	0.0544281	52241.2	61926.7	73035.4	61778.2	59218.6	51586.3	46435.5	45652.4	51750.9
Q9H0U4	RAB1B	Ras-related protein Rab-1B	4	4	3	4	3	4	3	3	3	50554.3	45407.7	63864.1	0.153236	-0.283531	0.436766	0.477962	0.201	0.0257442	50397.5	71678.3	50554.3	45407.7	43173.2	51660.3	63864.1	55654.5	70661.6
Q8TAL6	FIBIN	Fin bud initiation factor homolog	4	4	3	4	3	4	4	4	4	47311.7	62508	50620.8	0.181778	0.647585	-0.465807	0.795967	0.279806	0.422874	47311.7	69103.5	23127.3	51760.1	62508	89844.3	81653.2	50620.8	26696.5
P47897	QARS1	Glutamine--tRNA ligase	25	24	23	24	22	23	22	21	15	67702.8	52380.8	49936.5	-0.337355	-0.311368	-0.0259867	0.074631	0.155852	0.864886	67702.8	71660.7	53994.7	52380.8	43923.6	59590.3	49936.5	47203.1	55104.7
P15289	ARSA	Arylsulfatase A	8	8	8	8	8	8	7	8	8	45712.9	59293.9	59016.8	0.333756	0.301095	0.0326611	0.629781	0.601658	0.939783	24022.7	45712.9	82474.1	45816.3	62353.8	59293.9	35079.6	87570.6	59016.8
Q9UKK9	NUDT5	ADP-sugar pyrophosphatase	9	9	9	9	9	9	9	9	7	61494.7	47182.6	70471.3	0.0631253	-0.137079	0.200204	0.921997	0.79891	0.625731	28006	61494.7	88038.7	47182.6	56951.6	42430.6	33893.1	70471.3	72384.6
O75131	CPNE3	Copine-3	15	16	11	15	15	15	14	15	11	57449.5	55725.9	57957.3	0.267778	0.244713	0.0230646	0.466336	0.475838	0.878595	57449.5	62254.1	31747	54734.8	55725.9	61920.6	68372.6	57957.3	50002.8
Q99798	ACO2	Aconitate hydratase, mitochondrial	18	16	15	19	20	18	18	19	12	37818.8	63447.7	62855.9	0.815505	0.937557	-0.122052	0.0433088	0.0239265	0.699927	27535.3	37818.8	40965.5	54410.1	86819.9	63447.7	46859.5	78949.1	62855.9
P46934	NEDD4	E3 ubiquitin-protein ligase NEDD4	7	5	6	7	7	6	5	5	4	57896	58473.8	48584.8	-0.203402	-0.123925	-0.0794773	0.507991	0.593851	0.772144	48102.1	57896	72495.2	58473.8	45038.8	59246	48584.8	40105.5	67877.7
P05165	PCCA	Propionyl-CoA carboxylase alpha chain, mitochondrial	13	14	16	17	17	14	16	12	11	41811.1	64403.1	51224.5	0.256758	0.532113	-0.275356	0.5032	0.187939	0.0523093	31140.6	41811.1	69001.5	64403.1	66320.6	63601.7	51224.5	48855.2	61230
Q13435	SF3B2	Splicing factor 3B subunit 2	23	19	18	23	22	18	22	21	17	53288	66509	51912.4	0.143757	0.280991	-0.137234	0.777571	0.631901	0.643582	79256.6	53288	25924.4	73337	66509	40265.3	57247.5	49679	51912.4
Q9GZS3	WDR61	WD repeat-containing protein 61	5	5	5	5	5	5	4	3	3	69628.6	52300.4	41321	-0.675283	-0.171398	-0.503885	0.0133083	0.437061	0.0478105	69628.6	72171.3	54372.6	71087.4	51457.2	52300.4	41321	45092.4	36009.4
O43150	ASAP2	Arf-GAP with SH3 domain, ANK repeat and PH domain-containing protein 2	3	1	1	2	2	2	2	2	1	35891.1	62268.2	65563.3	0.97318	0.84233	0.13085	0.00126021	0.00207305	0.158389	38174.1	35891.1	29844.4	57841.5	62268.2	65435.3	65563.3	72973.1	64664.2
P62266	RPS23	40S ribosomal protein S23	5	5	5	5	5	5	5	5	4	58251.4	66504.7	54160.4	0.286535	0.312535	-0.026	0.633263	0.58574	0.951608	65452.3	58251.4	23791.3	66860.4	66504.7	39073	79959.5	54160.4	38007.1
O95450	ADAMTS2	A disintegrin and metalloproteinase with thrombospondin motifs 2	7	5	1	8	8	8	9	5	6	36408.7	43868.5	61011.3	1.1178	0.598522	0.519277	0.0628821	0.104051	0.309272	25590.1	36408.7	39444.8	43097.8	43868.5	67480.6	61011.3	50085.9	122918
Q08945	SSRP1	FACT complex subunit SSRP1	12	11	7	12	10	10	11	8	7	41998.9	45482.4	59064.2	0.651683	0.353429	0.298254	0.296739	0.557281	0.326147	73395.1	41998.9	21369.3	45482.4	68185.6	44293.3	80370.1	59064.2	53803
Q01970	PLCB3	1-phosphatidylinositol 4,5-bisphosphate phosphodiesterase beta-3	37	34	31	36	35	30	36	28	20	65173.9	54997.2	48187.7	-0.408165	-0.190886	-0.217279	0.0266905	0.31948	0.251029	65173.9	65518.5	54194.9	63003	54997.2	44906.3	49454.3	48187.7	41557.1
Q9GZM7	TINAGL1	Tubulointerstitial nephritis antigen-like	8	8	4	8	7	4	8	5	2	76362.4	42932.1	61471.2	-0.250592	-0.418368	0.167776	0.779238	0.608283	0.745545	108539	76362.4	21071.4	54081.4	42932.1	31514	61471.2	64803.3	26036.4
Q9Y3E7	CHMP3	Charged multivesicular body protein 3	6	6	6	6	6	5	6	4	6	56598.5	61803.1	46870.4	-0.541018	-0.256677	-0.284341	0.0839545	0.476617	0.367529	83451.6	52800.5	56598.4	63892.6	61803.1	37035.1	46870.4	46948.9	36793
Q8NCC3	PLA2G15	Phospholipase A2 group XV	7	7	7	6	6	5	6	6	4	54067.2	44974.9	54740.2	-0.0987968	-0.266118	0.167321	0.812098	0.497962	0.444448	38700.8	54067.2	88499.5	44256.1	53496.3	44974.9	42499.1	54740.2	64816.7
Q9NZL9	MAT2B	Methionine adenosyltransferase 2 subunit beta	14	14	13	14	13	13	13	13	10	59904.8	46657.9	58718.2	-0.190794	-0.140101	-0.0506929	0.674646	0.726961	0.876296	36656	59904.8	81378.8	46657.9	64242.1	44550.2	34579.8	59185.8	58718.2
P46926	GNPDA1	Glucosamine-6-phosphate isomerase 1	11	11	10	11	10	10	9	10	9	57147.5	47188.4	67529	0.0931199	-0.0353009	0.128421	0.869824	0.92463	0.775105	32131.9	57147.4	70641.3	47188.4	55675.2	45879.1	30668.9	67528.9	76014.9
P37235	HPCAL1	Hippocalcin-like protein 1	8	7	7	7	6	6	5	4	6	45199.6	56442.1	54478.7	0.273402	0.244897	0.0285044	0.183305	0.214364	0.83935	56720.2	45199.6	40859.6	61852.6	56442.1	49931	54478.7	52224.4	65009
P78536	ADAM17	Disintegrin and metalloproteinase domain-containing protein 17	4	4	3	4	3	4	4	3	2	42123.4	56142	49346.4	0.124317	0.518375	-0.394058	0.54186	0.196709	0.271801	38182.9	42123.4	55348.1	48842.9	56142	95399.2	43111.6	49346.4	54189.4
Q8NE71	ABCF1	ATP-binding cassette sub-family F member 1	12	8	4	10	10	5	9	6	4	43988.2	56377	59369.6	0.481166	0.128267	0.352898	0.201931	0.734574	0.270829	63154.4	32939.2	43988.2	58734.2	56377	36082.5	77984.4	59369.6	53754.7
P07305	H1-0	Histone H1.0	5	5	5	5	5	5	5	4	4	41527.5	40093.8	50480	0.514863	0.424662	0.0902011	0.237997	0.46559	0.875532	52745.2	29132.6	41527.5	37715.4	40093.8	102050	50480	44382.3	83087.9
Q14008	CKAP5	Cytoskeleton-associated protein 5	38	34	17	35	34	31	34	29	22	46537	53567.6	55647	0.357369	0.259206	0.0981633	0.274979	0.303685	0.639276	58024.8	46537	34849.7	53567.6	58499	51480.9	74286.6	55647	47862.4
Q9Y6E2	BZW2	Basic leucine zipper and W2 domain-containing protein 2	18	17	12	17	18	15	17	14	11	41968.9	59585.7	50833.7	0.379974	0.443497	-0.0635227	0.271805	0.223228	0.778772	59533.8	41968.9	31638.1	59585.7	69841.8	47770.7	67757.4	50576	50833.7
Q9NQ30	ESM1	Endothelial cell-specific molecule 1	5	5	4	5	4	3	3	5	3	50908.7	46304.6	47902.5	-0.238681	-0.256413	0.0177326	0.641202	0.320455	0.970551	49561.9	74532.7	50908.7	56384.9	46304.6	42260.6	29021.5	82349	47902.5
Q9UL25	RAB21	Ras-related protein Rab-21	5	5	5	5	5	3	5	5	4	48267.1	48650.2	62114.6	0.355218	0.0336068	0.321611	0.195124	0.717944	0.204679	52879.1	43086.5	48267.1	48650.2	48458.8	50023	62114.6	47208.9	78497
Q9UHV9	PFDN2	Prefoldin subunit 2	5	5	5	5	5	5	5	5	5	49176	50936	53643.6	0.0326064	-0.0368713	0.0694777	0.911886	0.854492	0.822291	47443.3	49176	61700.9	50936	61000.2	42910.7	53643.6	39694.3	72347
Q9Y376	CAB39	Calcium-binding protein 39	10	11	10	11	11	10	10	9	7	44012.8	53881.3	57907.2	0.244075	0.275629	-0.0315536	0.547861	0.510767	0.87434	30699.7	44012.8	71488.6	53881.3	67054.8	47424.1	46240.3	59926.4	57907.2
P54826	GAS1	Growth arrest-specific protein 1	8	7	8	7	8	7	8	6	8	29572.8	46891.5	55074.6	1.1308	0.551063	0.57974	0.0583036	0.0435788	0.222643	29572.8	28731.2	41676.4	46891.5	44493.1	53383.9	55074.6	54359.7	124201
P20290	BTF3	Transcription factor BTF3	3	3	2	3	3	3	2	2	1	49286.1	57237.5	48130.8	-0.342652	-0.0848134	-0.257839	0.48367	0.864942	0.620438	83553	41471.2	49286.1	76094.8	57237.5	32870.3	61014.5	48130.8	28518.8
P52294	KPNA1	Importin subunit alpha-5	9	8	7	8	8	8	9	7	5	48395.1	56225.9	57362.8	0.194672	0.328574	-0.133902	0.242743	0.0264451	0.394299	49530.8	48395.1	42434.5	56225.9	55791.8	64212.6	59042.8	45019.9	57362.8
Q86W92	PPFIBP1	Liprin-beta-1	10	9	5	11	8	7	8	8	3	46578.9	55158.4	65326.3	0.347994	0.135413	0.212581	0.270178	0.616847	0.483427	57184.1	46578.9	37640.9	55158.4	60218	40001.6	65326.3	44438.3	71211.4
P09543	CNP	2',3'-cyclic-nucleotide 3'-phosphodiesterase	14	14	11	13	12	7	13	11	7	57998.8	50877.3	54981.8	0.151835	-0.1552	0.307035	0.53445	0.623949	0.251943	57998.8	62003.2	39416.7	50877.3	57202.6	35270.7	65791.4	54981.8	53733.5
P40763	STAT3	Signal transducer and activator of transcription 3	10	11	5	11	9	8	6	8	5	49206.8	58761.3	59289.6	0.364764	0.355052	0.00971222	0.199271	0.182184	0.941904	49206.8	52836.3	33011.2	59064.6	51742.1	58761.3	62989.8	49066.5	59289.6
Q15043	SLC39A14	Metal cation symporter ZIP14	5	5	5	4	4	2	4	4	4	96534.7	28204.5	31240.6	-1.42292	-1.84437	0.421449	0.00338075	0.00491534	0.305258	80340.7	96534.7	108028	28204.5	36264.1	17690.2	45824.7	31240.6	30360.9
P01112	HRAS	GTPase HRas	5	5	5	5	5	5	4	4	3	67915.6	54185.6	53315.5	-0.374942	-0.415012	0.0400702	0.344553	0.334894	0.932932	67915.6	69711.6	47188.1	54185.7	60348.2	28824.8	53315.5	61652.9	31166.9
P49748	ACADVL	Very long-chain specific acyl-CoA dehydrogenase, mitochondrial	13	11	9	13	11	13	13	10	9	33358.3	43977.6	65170.8	0.661253	0.595776	0.0654771	0.13541	0.258907	0.90033	48960.6	33358.3	30246.8	43977.6	40228.7	96383.2	65170.8	39536.8	75830.7
Q86VE9	SERINC5	Serine incorporator 5	5	5	5	4	4	4	5	4	3	63258.5	43414.3	42322.2	-0.637025	-0.797848	0.160824	0.0627484	0.0156189	0.49569	61814.6	63258.5	88195.2	43509.5	43414.3	34746.3	57789.4	37492.8	42322.2
P78504	JAG1	Protein jagged-1	18	17	18	15	17	15	14	15	11	29445.9	57491.2	62684.6	0.78992	0.702292	0.0876287	0.0789325	0.10042	0.36506	29445.9	27439.3	56052.8	55721.7	60897.8	57491.2	55764.5	62684.6	66964.7
Q9H910	JPT2	Jupiter microtubule associated homolog 2	7	7	7	7	7	2	6	7	4	56250.1	51539.1	35812	0.199212	-0.578666	0.777878	0.797107	0.535418	0.502051	32396.4	56426.2	56250.1	51539.1	58702.1	10202.9	31794.6	136655	35812
P00450	CP	Ceruloplasmin	NaN	1	2	5	5	6	6	5	6	6011.23	25252.9	36800.8	3.49104	2.88697	0.60407	0.0484662	0.0770252	0.618734	1783.09	17095.1	6011.23	23918.5	25252.9	122789	36800.8	35972	196749
Q70UQ0	IKBIP	Inhibitor of nuclear factor kappa-B kinase-interacting protein	4	1	1	3	3	3	3	2	1	19547.5	30149.9	43329.4	1.8816	1.04042	0.841178	0.117512	0.139346	0.43519	26208.2	19547.5	10997.2	24789.1	30149.9	65593.3	43329.4	30195.4	215448
P53985	SLC16A1	Monocarboxylate transporter 1	7	7	6	6	5	3	4	2	3	52286.4	44173.6	52487.5	0.0438503	-0.315545	0.359395	0.799709	0.11592	0.065018	52286.4	64300.3	48166.9	49008.8	44173.6	38810.4	64883.8	52487.5	52090.6
O14744	PRMT5	Protein arginine N-methyltransferase 5	13	12	12	12	12	13	13	11	10	51044.7	50781.8	54667.3	0.126279	0.070769	0.0555102	0.428609	0.660781	0.66578	51044.8	55360.8	41849.7	50781.8	57783.8	46692	54667.3	48323.5	58210.5
O75954	TSPAN9	Tetraspanin-9	4	4	4	5	4	2	5	5	2	39353.4	54602.2	60062.1	0.406403	0.249424	0.156979	0.266849	0.487047	0.280246	31667.1	39353.4	65135.8	56208.5	54602.2	44427.3	60062.1	52333.4	60124.2
Q8WVQ1	CANT1	Soluble calcium-activated nucleotidase 1	8	8	7	7	7	5	7	6	6	45503.4	45919.4	52186.9	0.196453	-0.0381641	0.234618	0.719552	0.934217	0.528417	29606.3	45503.4	78653.1	38585.1	55241	45919.4	38350.3	79657.8	52186.9
P62993	GRB2	Growth factor receptor-bound protein 2	9	8	8	8	8	7	6	7	7	59949.6	41358.5	47726.5	-0.0419601	-0.219092	0.177132	0.940338	0.629178	0.744928	33635.8	59949.6	67996.4	41358.5	63821.6	32936.8	30895.6	85216.8	47726.4
O43633	CHMP2A	Charged multivesicular body protein 2a	10	10	10	8	7	5	8	7	3	72943.5	36909.6	43500.7	-1.17075	-1.2159	0.0451536	0.0377004	0.00989538	0.907284	105822	66670.1	72943.5	40375.5	36909.6	27553.1	45594.7	43500.7	22740.2
O60513	B4GALT4	Beta-1,4-galactosyltransferase 4	10	8	5	10	11	10	10	9	6	22808.5	70028.4	55794.9	1.13529	1.38129	-0.245995	0.0208412	0.00774168	0.196314	38030.8	22808.5	20795.4	62493.3	70028.4	72864.6	69453.1	55794.9	49338.1
Q9NP79	VTA1	Vacuolar protein sorting-associated protein VTA1 homolog	4	4	4	4	4	3	3	4	3	62539.7	46828.7	44019.6	-0.501521	-0.339053	-0.162469	0.0340841	0.16556	0.524916	55288.2	62539.7	65515.5	46828.7	61063.8	39141.9	44019.6	36006.5	50371.6
O60462	NRP2	Neuropilin-2	15	14	14	16	15	15	14	14	12	27300.6	38226.8	39350.5	0.95265	0.781537	0.171114	0.210514	0.309174	0.840342	19648.5	27300.7	43844.9	28819.1	38226.8	108436	36796.5	39350.5	117759
P52292	KPNA2	Importin subunit alpha-1	7	7	4	6	7	4	6	7	1	60935.2	43766.7	57709.6	0.187542	-0.166536	0.354078	0.604072	0.621672	0.0605362	60935.2	62235.5	32452.6	42144.2	47192.9	43766.7	57709.6	48175.6	65380.4
Q9NX62	BPNT2	Golgi-resident adenosine 3',5'-bisphosphate 3'-phosphatase	5	5	4	4	5	4	5	3	2	43970.3	51442.9	54779	0.258501	0.12238	0.136121	0.146348	0.420055	0.439217	52144.7	43970.3	43645.9	44066.7	56937.4	51442.9	64296	54779	48636.8
O00151	PDLIM1	PDZ and LIM domain protein 1	10	8	10	10	9	10	7	7	5	46531.3	58242.9	44132.4	-0.0379324	0.316004	-0.353936	0.891695	0.00139535	0.247976	46531.3	48819.3	45976.6	60952.9	58242.9	56756.5	44132.4	34280.4	63799
P17858	PFKL	ATP-dependent 6-phosphofructokinase, liver type	12	13	11	12	11	12	12	10	10	44010.4	60454.1	46628.7	0.109807	0.503585	-0.393779	0.600126	0.0837923	0.0460337	44010.3	53722	34676	60454.1	53712	71948.4	46628.7	43577.8	50697
O15260	SURF4	Surfeit locus protein 4	3	2	2	3	2	2	2	1	2	66718.1	49625.3	45279.3	-0.145491	-0.325616	0.180125	0.776074	0.620852	0.725646	66718.1	76845.2	29528.3	64847.9	49625.3	23902.3	63509.3	45279.3	38901.9
P20020	ATP2B1	Plasma membrane calcium-transporting ATPase 1	13	13	10	12	12	10	12	9	11	46470.6	49589.7	55484.5	0.194928	-0.0904846	0.285413	0.371056	0.784074	0.345248	46470.6	61572.1	40769.8	59447.5	49589.7	32783.9	61941	55484.5	50908.3
Q9Y5L0	TNPO3	Transportin-3	12	10	10	11	7	6	8	9	5	44473.7	49674.7	47634.3	-0.03613	0.0505187	-0.0866486	0.870656	0.824111	0.466225	65916.4	43244.2	44473.7	49674.7	48634.7	58286.4	47634.3	45885.9	53801.9
O14974	PPP1R12A	Protein phosphatase 1 regulatory subunit 12A	32	29	27	32	31	22	30	29	24	42409.8	64283.6	49587.6	0.125336	0.321316	-0.19598	0.43359	0.285251	0.427401	54592.5	39657.9	42409.8	66963	64283.7	41607.4	47160.3	50952.8	49587.6
Q9UBP4	DKK3	Dickkopf-related protein 3	3	3	4	3	3	3	3	3	4	65820.9	29193.2	31990.8	-0.954707	-1.26053	0.305821	0.165511	0.0341882	0.567568	52704.1	65820.9	117014	29193.2	25018.1	40414.8	24954.9	31990.8	69836.1
P46779	RPL28	60S ribosomal protein L28	3	3	1	3	2	3	3	3	3	42545.3	56067.9	58521.9	0.619038	0.52947	0.0895678	0.218083	0.295138	0.694327	42545.3	55911.2	21724.1	42999.2	64458	56067.8	58521.9	48751.8	65619.1
Q0ZGT2	NEXN	Nexilin	17	17	15	17	17	15	16	15	16	51028	59155.8	42574.6	-0.141937	0.0999562	-0.241893	0.447805	0.624829	0.24715	58875.8	51028	43401.2	60581.2	59155.8	44790.1	42574.6	42525.7	53612.3
Q00169	PITPNA	Phosphatidylinositol transfer protein alpha isoform	4	4	5	5	5	5	5	5	4	40382.7	53251.7	58832	0.544017	0.455232	0.0887852	0.038192	0.0917825	0.714936	34166.8	40382.7	44050.7	43923.7	53251.7	66963.1	47753.5	67054.7	58832.1
P45880	VDAC2	Voltage-dependent anion-selective channel protein 2	5	5	3	5	5	5	5	5	5	19857.2	42831.7	68439.1	1.79292	0.956896	0.83602	0.0274571	0.120703	0.0237493	43257.7	19857.2	14042	41441.6	49701.7	42831.7	107967	67917.4	68439.1
Q96CT7	CCDC124	Coiled-coil domain-containing protein 124	8	8	9	9	9	7	5	4	7	49167.6	44980.4	24294.6	-0.990679	-0.538382	-0.452297	0.240874	0.269825	0.487426	49167.6	46257.2	112930	44980.4	39978.9	46623.6	18882.2	24294.6	71356.3
Q5VW32	BROX	BRO1 domain-containing protein BROX	5	5	5	4	4	4	4	5	4	59668.8	40536	50250	-0.279168	-0.507574	0.228406	0.0102352	0.00772211	0.089958	63034	56863.2	59668.8	40536	47685.6	38507.1	51269.2	50250	46456.5
O14657	TOR1B	Torsin-1B	5	5	4	5	5	5	5	5	3	48311.8	51796.6	51049.1	0.0995868	0.0993627	0.000224113	0.782103	0.777072	0.999009	67174.7	31959.9	48311.8	43728.1	51796.6	56303.6	58501	51049.1	42721.7
P15529	CD46	Membrane cofactor protein	4	5	4	4	3	3	5	5	4	64264.2	44084.4	44122.5	-0.565197	-0.793731	0.228534	0.0113718	0.0308345	0.409042	61034	64264.2	73941	45367.2	44084.4	27834.8	40123	44122.5	50576.5
P51570	GALK1	Galactokinase	7	4	4	7	6	7	7	4	6	34074.2	46858.6	52519	0.628192	0.551026	0.0771659	0.23097	0.249525	0.903007	32519.3	34074.2	38942.9	46858.6	33439.9	86609.8	52519	32570.5	93146.8
Q15818	NPTX1	Neuronal pentraxin-1	3	1	2	5	4	6	5	4	5	17003.2	22099.3	30618.3	1.31999	0.93072	0.389273	0.273356	0.387695	0.765828	17003.2	38474.5	11682.7	20594.6	22099.3	116316	30618.3	22695.9	171156
Q15370	ELOB	Elongin-B	6	6	6	5	6	6	6	6	5	47263.8	46988.8	58893.4	0.22734	-0.00856241	0.235903	0.273616	0.914388	0.225358	47263.8	43150.2	51396.8	47770.4	45873.6	46988.8	44256	58893.4	64523.6
P08559	PDHA1	Pyruvate dehydrogenase E1 component subunit alpha, somatic form, mitochondrial	8	8	5	9	10	9	10	10	8	17768.1	75497.7	56414.5	1.79085	2.03757	-0.246724	0.000123312	6.25411e-05	0.151335	18681.3	15970.7	17768.1	77413.4	75497.7	62767	56414.5	56052.5	69451.4
Q9C0C2	TNKS1BP1	182 kDa tankyrase-1-binding protein	33	35	30	35	35	21	23	26	13	45186	55902.2	46410.2	-0.179502	0.0747449	-0.254247	0.566124	0.844707	0.428478	45186	69957.4	39118	68596.7	55902.2	37669	36532.9	50212.3	46410.2
Q92805	GOLGA1	Golgin subfamily A member 1	7	4	4	3	4	NaN	2	1	2	75152.9	52347.4	41891.9	-0.969954	-2.06547	1.09552	0.0391256	0.289622	0.557734	75152.9	82474.4	61899.8	52347.4	59795.2	1671.42	49078.3	41891.9	24830.1
O94760	DDAH1	N(G),N(G)-dimethylarginine dimethylaminohydrolase 1	7	10	10	10	9	7	7	8	8	61088.7	44932.4	56327.4	-0.0421174	-0.193309	0.151192	0.942126	0.652887	0.726675	29638.7	61088.7	69586	38032.8	49322.8	44932.4	28912.8	56327.4	70875.4
P61006	RAB8A	Ras-related protein Rab-8A	7	7	6	7	7	7	7	6	5	46570.2	45303.6	57632.7	0.20203	-0.1031	0.30513	0.210468	0.503041	0.0292684	56766.5	46570.2	42682.5	45303.6	48735.3	41244.4	58230.1	51178.2	57632.7
P22413	ENPP1	Ectonucleotide pyrophosphatase/phosphodiesterase family member 1	17	16	15	8	10	5	11	8	3	80184.4	29654.9	36279.8	-1.09823	-1.62387	0.52564	0.0179994	0.0030855	0.230032	88886.5	80184.4	77396.4	29654.9	33401.3	19023.4	36279.8	28307.5	54737.1
Q4V9L6	TMEM119	Transmembrane protein 119	5	5	5	5	5	5	5	5	5	42997.2	51721.2	56001.2	0.346896	0.114352	0.232545	0.34374	0.643101	0.477904	35177.6	54797	42997.2	51886.1	39175.4	51721.2	56001.2	40133.8	75863.8
P16989	YBX3	Y-box-binding protein 3	3	2	3	3	3	3	3	3	3	31626.6	59109.3	54236.2	0.836525	0.872338	-0.0358127	0.0594767	0.0619788	0.89115	31626.6	44461.8	22657.6	72262.8	45759.5	59109.3	54236.2	48207.5	69391.5
Q86UE4	MTDH	Protein LYRIC	10	10	10	7	9	6	8	8	5	54003	44491.7	49512	-0.152017	-0.415167	0.26315	0.441783	0.0752033	0.147769	48107.3	54003	67301.7	36523.1	44491.7	45381.2	44621.7	57691.7	49512
O15400	STX7	Syntaxin-7	4	4	4	4	4	4	4	4	3	51862.7	35522.5	54540.8	-0.204408	-0.568185	0.363776	0.617541	0.203198	0.194779	40030.7	51862.7	88643.6	35522.5	47761.9	33280.4	39026.1	56522.3	54540.8
P54756	EPHA5	Ephrin type-A receptor 5	5	5	4	5	5	2	6	4	3	27006	40121	73767.7	1.16808	0.484286	0.68379	0.031675	0.268845	0.0419864	23236.3	27006	49213.5	40121	56307.2	37422.3	58276.5	73767.7	81513.7
P00533	EGFR	Epidermal growth factor receptor	25	25	22	24	16	14	20	22	13	58884.5	40108.3	50226.2	-0.320372	-0.57118	0.250808	0.096238	0.0150057	0.0714057	52060.3	70037.7	58884.5	43631.8	40108.3	37409	42917.6	51162.2	50226.2
Q96QA5	GSDMA	Gasdermin-A	3	1	2	3	3	4	4	3	4	22750.9	26130.1	66326	1.63323	0.692789	0.940436	0.0629978	0.443662	0.407493	17669.7	24397.6	22750.9	15652.4	26130.2	101276	31428.9	66326	140447
Q96RF0	SNX18	Sorting nexin-18	6	6	5	5	5	5	6	5	NaN	54332.3	56652.4	46243.9	-1.45085	0.035532	-1.48638	0.383782	0.928233	0.365617	35800	54332.3	78747.1	56652.4	66170.9	43992.5	46243.9	61244.2	2647.32
P42126	ECI1	Enoyl-CoA delta isomerase 1, mitochondrial	3	5	5	5	6	5	5	6	5	34804.6	43658.9	75755.8	1.12999	0.559986	0.570007	0.164158	0.38135	0.31448	15055.2	34804.6	49586.3	32179	59259.3	43658.9	36622.1	75755.8	98177.1
Q8NBI6	XXYLT1	Xyloside xylosyltransferase 1	6	7	3	7	8	7	7	6	4	22897.1	64823.7	62609.5	1.58832	1.57304	0.0152763	0.00195787	0.00115807	0.917541	22897.1	24860.4	16497.3	57937.3	64823.7	65857.6	74237.6	62609.5	54932.5
P06730	EIF4E	Eukaryotic translation initiation factor 4E	6	5	6	6	4	5	5	4	3	55482.4	48527.4	39316.3	-0.325193	-0.136552	-0.188641	0.179635	0.332028	0.4012	59068.2	55482.4	48214.5	44546.6	48527.4	55025.8	39316.3	36970.7	55281.2
Q8TD16	BICD2	Protein bicaudal D homolog 2	28	25	24	26	23	18	20	17	10	64905.3	45976.1	34006.1	-1.01091	-0.411117	-0.599791	0.00107018	0.0396488	0.0215309	64905.3	69965.1	61265.5	58287.2	45976.1	44156.7	28044.6	34006.1	35647.6
P30740	SERPINB1	Leukocyte elastase inhibitor	9	11	9	11	11	10	10	10	10	39708	50053.9	67396.7	0.703733	0.473841	0.229893	0.312824	0.447356	0.505262	17163.4	39708	61996.9	39907.2	56660.8	50053.9	38641.5	70095.9	67396.7
Q02750	MAP2K1	Dual specificity mitogen-activated protein kinase kinase 1	6	4	3	4	4	4	5	3	3	36156.7	51168.6	46544.5	0.207797	0.452533	-0.244736	0.406806	0.233815	0.443181	36156.7	52952.3	35307.4	42881.1	51168.6	78949.2	54628.2	40955.6	46544.5
P24666	ACP1	Low molecular weight phosphotyrosine protein phosphatase	3	3	3	3	3	3	2	2	3	51256	50346.6	54164.1	0.117164	0.227648	-0.110483	0.821883	0.512135	0.802217	29071.3	51256	54673.3	43678.2	50346.6	59475.2	27801.6	54164.1	69026.3
P43490	NAMPT	Nicotinamide phosphoribosyltransferase	18	18	13	18	17	16	17	15	10	34099.7	58494.6	42817	0.137717	0.626863	-0.489146	0.623981	0.0802609	0.0152661	32751.4	56179.9	34099.7	56255.3	58494.6	70209.4	42817	47893.5	40741.6
O76021	RSL1D1	Ribosomal L1 domain-containing protein 1	9	6	4	5	7	4	6	6	5	47921.7	35589.2	52734.8	-0.0739473	-0.679215	0.605268	0.82137	0.112415	0.0167002	42713.6	47921.7	84171.6	28927	40761.4	35589.2	49739.4	52734.8	56322.9
Q92925	SMARCD2	SWI/SNF-related matrix-associated actin-dependent regulator of chromatin subfamily D member 2	5	3	3	5	3	1	3	2	1	36183	36107.9	40133.9	0.162509	0.537597	-0.375088	0.612186	0.477232	0.584289	52733.4	36183	26757.3	33784	36107.9	128002	40133.9	46643.3	38237.7
Q8WXF1	PSPC1	Paraspeckle component 1	11	10	8	8	8	6	4	6	4	68779.4	39942	28278.5	-1.08314	-0.92079	-0.162352	0.0205114	0.012335	0.64409	83275.8	64667	68779.4	45785.7	29850	39942	27953.7	28278.5	49270.7
Q9NRF9	POLE3	DNA polymerase epsilon subunit 3	4	1	2	3	2	1	1	2	2	46140.6	54275.4	39611.3	-0.419599	-0.381085	-0.0385138	0.200493	0.59724	0.953871	76960.6	46140.6	45270.1	74005.7	54275.4	18119.3	39611.3	36129.6	46940.3
Q13464	ROCK1	Rho-associated protein kinase 1	39	37	23	38	36	29	36	32	15	51937.9	53116.3	44927.2	0.16565	0.298374	-0.132724	0.691648	0.470364	0.321623	51937.9	58237.7	25515.7	54509.1	53116.3	49574.6	55579	43618.8	44927.2
P54577	YARS1	Tyrosine--tRNA ligase, cytoplasmic	25	22	21	24	26	25	22	22	21	33944.3	62837.9	47269.8	0.535376	0.953159	-0.417784	0.10682	0.0143048	0.201312	38187.7	33944.3	26838.3	62837.9	51404.4	78165.1	47269.8	36764.3	60943.6
Q9Y2E5	MAN2B2	Epididymis-specific alpha-mannosidase	9	11	11	10	9	8	9	10	7	38017.5	49310.1	52866.4	0.335174	0.247982	0.0871916	0.446882	0.494385	0.818702	30980.4	38017.5	57811.7	37972.2	49310.1	60902.6	35634.7	52866.4	72564.8
P56377	AP1S2	AP-1 complex subunit sigma-2	4	5	4	5	5	5	4	3	3	59521.7	52356.5	38993.3	-0.702142	-0.241929	-0.460213	0.0225533	0.119239	0.104626	61202.8	54915.1	59521.7	54544	42358.1	52356.5	38993.3	27827.9	42812.4
Q9P287	BCCIP	BRCA2 and CDKN1A-interacting protein	7	7	6	7	5	4	6	6	3	43283.1	67458.9	37388.2	-0.385688	0.0592947	-0.444983	0.208445	0.904614	0.34331	68411.4	43283.1	40885.8	68645.4	67458.9	29574.4	43204.6	37388.2	33608
Q8N257	H2BU1	Histone H2B type 3-B	2	2	1	2	2	2	2	2	1	42318.7	51344.9	29808.8	-0.942466	-0.244933	-0.697533	0.297965	0.75179	0.199118	133820	42318.7	27214.9	51344.9	32907.2	54811.8	42980.3	29808.8	16947.8
Q8N474	SFRP1	Secreted frizzled-related protein 1	6	6	5	1	1	NaN	NaN	NaN	NaN	142536	2087.04	966.298	-7.24875	-5.84261	-1.40614	0.000490039	0.000317313	0.120904	192844	142536	85892.1	3788.79	2087.04	1579.97	402.048	1727.52	966.298
P05166	PCCB	Propionyl-CoA carboxylase beta chain, mitochondrial	13	13	15	15	15	9	13	8	10	38818.9	58872.3	41151.9	0.117301	0.458276	-0.340975	0.776172	0.226742	0.227804	28694.6	38818.9	60402.9	58872.3	50232.6	59002.4	41151.9	35020.7	59582.9
O00423	EML1	Echinoderm microtubule-associated protein-like 1	21	21	17	21	20	18	19	18	11	44808.2	54398.4	44738.4	0.065855	0.295964	-0.230109	0.418776	0.00279631	0.0357019	44822	42013.2	44808.2	54398.4	51561	55668.6	50192.9	44738.4	43090.8
P31937	HIBADH	3-hydroxyisobutyrate dehydrogenase, mitochondrial	4	5	3	5	5	5	4	5	5	25970.8	62625.5	57165.7	0.797477	1.0384	-0.240919	0.135367	0.0347217	0.490765	21535.5	25970.8	44008.6	50981.5	62625.5	66800.3	33899.6	66686.9	57165.7
P31689	DNAJA1	DnaJ homolog subfamily A member 1	9	8	6	8	6	2	6	6	5	67381.1	41413.4	34712.5	-1.00395	-0.789248	-0.214703	0.00103789	0.00167962	0.101779	76820.5	67381.1	62755	41581.4	36547.9	41413.4	37516.6	34712.5	30924.1
Q00059	TFAM	Transcription factor A, mitochondrial	4	4	3	4	4	2	4	3	2	26270	58344.5	46196.5	0.6452	0.768133	-0.122932	0.255185	0.15742	0.738226	55409	22873.6	26270	66759	58344.5	42223.8	73021.9	46196.5	37756
P62070	RRAS2	Ras-related protein R-Ras2	8	8	6	8	8	6	8	7	6	58663.4	46095.6	44401.2	-0.345857	-0.291162	-0.0546945	0.0931989	0.13631	0.619019	61510.2	58663.4	45063.5	47531	46095.7	40509.5	44401.2	38880.5	45885.3
Q9UBV8	PEF1	Peflin	4	4	4	4	4	4	4	4	4	48899.4	49688.5	51698.8	-0.105331	-0.126657	0.0213261	0.628965	0.639063	0.944772	48899.4	55985.6	44215.3	56336.8	49688.5	33229.3	51698.8	52188.3	36039.2
P30566	ADSL	Adenylosuccinate lyase	6	6	5	6	6	4	5	6	5	36769.1	57197.9	46546.6	0.330901	0.593919	-0.263018	0.208161	0.0550652	0.0116384	36769.1	49355.5	29359.6	57197.9	59640.2	53704.7	45567.1	46546.7	49987.7
Q96QR8	PURB	Transcriptional activator protein Pur-beta	6	6	5	6	6	5	6	5	5	32138.9	60490.6	49104.8	0.49057	0.519068	-0.028498	0.283017	0.321391	0.923375	59364.2	32138.9	24284.8	60490.6	62457.4	36089.7	58129.9	45019	49104.8
Q86WR0	CCDC25	Coiled-coil domain-containing protein 25	8	9	8	8	9	6	7	8	5	52765.5	57157.6	41254	-0.169421	0.033727	-0.203148	0.506466	0.911823	0.478403	37322	52765.5	56405.9	57346.2	57157.6	36351.3	41254	51400.9	36829.9
P24752	ACAT1	Acetyl-CoA acetyltransferase, mitochondrial	11	11	8	11	11	9	10	9	5	40302	53704.6	52002.9	0.453851	0.700998	-0.247147	0.19156	0.122973	0.499955	40748.7	40302	25368.1	53704.6	80599.1	41347.7	55570.7	52002.9	37044.4
Q9Y3C6	PPIL1	Peptidyl-prolyl cis-trans isomerase-like 1	5	5	5	5	5	4	3	5	4	52909.5	33586.7	55217.9	-0.215173	-0.660632	0.44546	0.737458	0.193971	0.359735	32606.6	52909.5	89288.3	31774.2	36541.1	33586.7	25904.8	55217.9	68841.9
Q6IBS0	TWF2	Twinfilin-2	12	12	11	12	10	10	10	11	9	51250	47819.6	51510.4	0.0685043	0.091315	-0.0228106	0.845451	0.777774	0.880491	29842.9	51250	59018	45532	47819.6	50125.8	38923.7	51510.4	51912.9
P21281	ATP6V1B2	V-type proton ATPase subunit B, brain isoform	9	9	9	9	8	9	9	9	7	49521.8	51415.5	42200.9	-0.318373	-0.0658185	-0.252554	0.029683	0.617454	0.0503739	49521.8	57869.9	47196.3	51415.5	43719.5	52474.4	42200.9	42277.3	39102.9
Q9BXJ1	C1QTNF1	Complement C1q tumor necrosis factor-related protein 1	3	3	2	3	3	3	3	3	2	27732.9	49906.4	60174.1	0.858998	0.688057	0.170941	0.14983	0.184842	0.516896	19883.3	54064.5	27732.9	49906.4	45956.4	54359	60174.1	71246.8	41492.9
Q99426	TBCB	Tubulin-folding cofactor B	9	9	7	7	8	6	8	6	7	48000.1	48751.3	48272	0.00798512	0.106723	-0.0987384	0.964363	0.494484	0.411031	38117.9	48000.1	52212.8	52003.8	48751.3	47044.5	40141.8	48272	50126.7
Q9BX67	JAM3	Junctional adhesion molecule C	3	4	4	3	3	2	3	3	2	38395.5	43169.5	56527.9	0.472465	0.0490646	0.423401	0.147413	0.824503	0.0863997	33479.9	38395.5	53030.9	38746.7	45132.8	43169.4	45983.3	56527.9	70050.2
Q14515	SPARCL1	SPARC-like protein 1	1	NaN	3	4	4	4	4	4	4	6520.01	21298.8	39787.8	3.61175	2.52289	1.08886	0.0190219	0.063776	0.405339	6520.01	2697.72	8647.49	13896.2	21298.8	97560.7	35236.3	39787.8	198210
Q9Y5C1	ANGPTL3	Angiopoietin-related protein 3	NaN	1	NaN	3	5	6	5	3	6	2380.38	23435.4	28628.7	4.06076	3.58132	0.479442	0.0216684	0.0440255	0.74212	1570.31	7494.04	2380.38	13894.9	23435.4	147526	28628.7	26407.1	172208
Q4G0F5	VPS26B	Vacuolar protein sorting-associated protein 26B	7	7	7	7	7	6	7	7	4	40370.7	56336.6	47409.9	0.17763	0.440681	-0.263051	0.567816	0.163987	0.206929	29681.7	40370.7	53182.5	56336.6	58894.5	48021.1	37001.2	47409.9	52559.9
O75223	GGCT	Gamma-glutamylcyclotransferase	3	5	5	5	5	5	5	4	5	19825.8	33199.4	57309.1	1.373	0.492109	0.880891	0.0782902	0.56245	0.267222	16746	19825.8	50017.4	18065.6	33199.4	77036.9	49567.8	57309.1	101574
P48307	TFPI2	Tissue factor pathway inhibitor 2	6	6	6	6	4	4	4	2	5	114854	20284.7	14050.4	-2.8711	-2.44322	-0.42788	0.00194459	0.00465116	0.360736	69421.1	114854	135615	26406.9	20284.7	12549.1	10124.4	19410.1	14050.4
Q8IV08	PLD3	5'-3' exonuclease PLD3	3	3	3	3	3	3	3	3	3	38964.5	50404.7	62387	0.609435	0.43669	0.172745	0.130992	0.187464	0.503105	25580	38964.5	45578.3	41277.7	50404.7	54139.2	41043	62387	63004.2
P42892	ECE1	Endothelin-converting enzyme 1	13	13	13	11	11	6	11	9	8	59392.5	38478.3	45842.5	-0.349511	-0.720244	0.370733	0.0051685	0.0093824	0.0650035	54607.7	59392.5	62170.3	38478.3	40113.1	29216	47861.4	45842.5	44429.8
Q13425	SNTB2	Beta-2-syntrophin	13	12	9	12	11	12	11	9	7	53819.7	47114.7	43920.4	-0.0807263	-0.170666	0.0899401	0.670831	0.441803	0.590539	55446.3	53819.7	39700.9	48220.6	47114.7	36567.8	52310.1	43920.4	43597.3
Q9Y383	LUC7L2	Putative RNA-binding protein Luc7-like 2	13	11	11	13	13	13	12	11	9	35772.8	48616.9	58279	0.537433	0.383675	0.153759	0.252407	0.37446	0.570389	55779.3	35772.8	23985	48616.9	56220.9	38884.3	62280.7	58279	40313.6
Q9Y5L4	TIMM13	Mitochondrial import inner membrane translocase subunit Tim13	3	3	2	3	3	2	3	3	3	39979.6	34127.8	62974.9	0.494404	-0.0231489	0.517552	0.0822974	0.937387	0.135461	49087.8	34189.4	39979.6	55159.4	33968.1	34127.8	46383.8	64218.7	62974.9
P30825	SLC7A1	High affinity cationic amino acid transporter 1	5	5	4	4	3	2	3	4	3	65714.5	39217.6	30343.2	-0.943556	-0.756232	-0.187324	0.015832	0.0307602	0.599671	65714.5	64524	65751.9	39217.6	50672.6	29113.3	46791.9	27602.1	30343.2
P11387	TOP1	DNA topoisomerase 1	20	18	10	13	14	4	15	8	5	54175.1	41855.6	47549.9	-0.221503	-0.303329	0.0818262	0.584549	0.429135	0.607376	74868.8	54175.1	32977.9	41855.6	39894.7	42630.7	49355.9	47549.9	35958.2
Q15382	RHEB	GTP-binding protein Rheb	7	6	6	7	6	6	7	7	4	51307	45039.5	45268.7	-0.0391283	-0.118534	0.0794058	0.882691	0.643593	0.569451	59816.3	51307	35328.1	39818.9	45039.5	47248.5	53211.5	45268.7	41493.2
P49207	RPL34	60S ribosomal protein L34	4	4	2	4	4	4	4	4	3	51415.6	51106.2	46677	0.234751	0.314434	-0.0796824	0.763046	0.677625	0.814527	69993.6	51415.6	15003.5	51106.2	36713.8	55335.9	59250.6	31809.2	46677
Q99471	PFDN5	Prefoldin subunit 5	4	3	3	4	3	2	4	4	2	44012.7	33637	56794.4	0.604109	0.000481923	0.603627	0.191686	0.999159	0.105494	44012.7	23731.5	53385.5	53507.4	33637	31012.1	56794.4	70593.3	48845.2
P50452	SERPINB8	Serpin B8	6	7	7	7	7	6	7	7	4	50021.8	39570.6	51679.4	-0.0665611	-0.277723	0.211162	0.855327	0.424456	0.302649	33461.2	50021.8	69079.9	36881.8	44469.2	39570.6	37251.6	52297.4	51679.4
P78330	PSPH	Phosphoserine phosphatase	3	5	5	5	5	5	3	5	5	36464.3	53135.3	72752.1	0.716823	0.618091	0.098732	0.358065	0.25621	0.873817	17360	36464.3	45633.3	35652.3	55134.3	53135.3	23611.1	72752.1	74661
Q96PD2	DCBLD2	Discoidin, CUB and LCCL domain-containing protein 2	10	10	10	5	7	4	5	6	6	54552.4	38016.1	54584.8	-0.350951	-0.679056	0.328105	0.533551	0.175178	0.465898	35031	54552.4	84668.4	26265.5	38016.1	39480.8	25874.5	54584.8	55221
P00568	AK1	Adenylate kinase isoenzyme 1	7	8	8	8	8	8	8	8	8	33213.8	50752.6	45373.5	0.358697	0.652485	-0.293788	0.181843	0.0563529	0.147313	28740.3	46271.3	33213.8	50752.6	50307.7	67186.3	45373.5	40679.4	50452.1
Q13045	FLII	Protein flightless-1 homolog	24	22	19	22	18	19	19	19	10	54811.3	44358.8	45332.1	-0.01017	0.0190646	-0.0292346	0.977785	0.959846	0.877937	54811.3	57276.9	28475	54292.2	44358.8	38620.1	49929.6	38669.2	45332.1
Q969U7	PSMG2	Proteasome assembly chaperone 2	8	8	6	7	7	7	7	5	6	46655.9	48090.7	46466.6	-0.0124486	0.160256	-0.172705	0.95519	0.415111	0.245596	46655.9	51809.1	34876.5	52029.2	48090.7	47017.9	46466.6	36891.9	47921.6
Q8WVY7	UBLCP1	Ubiquitin-like domain-containing CTD phosphatase 1	11	10	10	11	10	8	10	10	8	52078.7	51186.3	37875.9	-0.467384	-0.247485	-0.219898	0.106537	0.468965	0.456796	41793.9	52078.7	66559.9	51186.3	53394.2	31683.7	37875.9	43645.4	33158.5
P53801	PTTG1IP	Pituitary tumor-transforming gene 1 protein-interacting protein	2	2	2	2	2	2	2	2	2	60471.8	34118.8	25819.7	-1.18071	-1.02766	-0.153049	0.0451605	0.044716	0.586147	49155.2	60471.8	107519	38023.7	34118.8	29073.1	25819.7	25503.2	41665.4
Q07157	TJP1	Tight junction protein ZO-1	35	30	26	31	33	23	31	27	19	42712	48393.8	50650.2	0.270538	0.0956564	0.174881	0.239632	0.721081	0.334975	51507.2	42712	32421.2	50393.7	48393.8	35683.5	50650.2	51342.8	48140
Q3V6T2	CCDC88A	Girdin	5	3	2	2	3	2	2	2	2	27595.4	47152.1	63505.8	1.18925	0.718699	0.470552	9.67336e-06	0.000837792	0.00371373	27595.4	26821.6	28993.1	41447.3	48940.4	47152.1	61286.9	63505.8	65378.3
Q14919	DRAP1	Dr1-associated corepressor	4	4	4	4	4	4	4	4	4	28067	56420.3	59038.5	0.893941	0.559418	0.334523	0.0557642	0.271228	0.431513	44372.6	22979	28067	56420.3	57438.9	28262.2	59038.5	69208.9	44942.2
Q13242	SRSF9	Serine/arginine-rich splicing factor 9	8	7	6	8	7	6	6	6	5	49411.5	52444.9	41022.5	-0.236561	-0.278582	0.0420205	0.443622	0.661814	0.94237	65417.3	49411.4	35630.8	63737.4	52444.8	19304.7	36050.9	47618	41022.5
O75886	STAM2	Signal transducing adapter molecule 2	13	12	10	12	11	7	11	9	7	59170.9	38421.2	36410.4	-0.749359	-0.582382	-0.166978	0.000496559	0.0674312	0.514163	64196.6	59170.9	56800	53648.8	38421.2	31181.4	33318	37439.1	36410.4
O75475	PSIP1	PC4 and SFRS1-interacting protein	15	10	9	11	9	8	8	6	3	57584.6	37961.9	33965.8	-0.700644	-0.580646	-0.119998	0.0724112	0.0190921	0.693908	68580.4	57584.6	52218.9	45242.8	35897.4	37961.9	33965.8	27505.7	51419.2
P11169	SLC2A3	Solute carrier family 2, facilitated glucose transporter member 3	5	5	5	5	5	4	3	5	3	68993.7	37296.3	40492.3	-0.742321	-1.19805	0.455724	0.122738	0.108533	0.467714	44109.1	85850.8	68993.7	41984.3	37296.3	13816.1	50179.8	40492.3	27466.2
Q86TI2	DPP9	Dipeptidyl peptidase 9	11	12	10	13	13	8	10	11	5	36921.7	60280.5	42886.1	0.410618	0.790331	-0.379713	0.0921066	0.0145355	0.0832626	37157.4	36921.7	27209.3	60280.5	65156.9	49163.9	39638.7	51574.1	42886.1
P52888	THOP1	Thimet oligopeptidase	17	18	18	15	17	12	14	13	10	53272.7	42662.1	51086.3	-0.161759	-0.231917	0.0701574	0.716464	0.488654	0.835067	32971.9	53272.7	64379.1	42662.1	45476.7	35984.9	28619.7	55250.9	51086.3
Q02790	FKBP4	Peptidyl-prolyl cis-trans isomerase FKBP4	18	19	20	19	18	17	14	16	13	43207.5	41923.4	42738	-0.104435	-0.245681	0.141246	0.73831	0.368218	0.480753	39257.9	43207.5	66703	37664.1	41923.4	42990.8	37719.3	42738	56485.8
P10253	GAA	Lysosomal alpha-glucosidase	9	8	9	9	9	9	8	9	8	28749.2	46880.4	50440.5	0.764287	0.708243	0.0560433	0.0353136	0.0924549	0.857326	25274.8	28749.2	39994	38550.1	46880.4	70129.5	44786	50440.6	63038.8
Q96B97	SH3KBP1	SH3 domain-containing kinase-binding protein 1	7	8	7	7	4	6	6	5	5	46220.2	49709.1	38143.3	-0.217395	0.01218	-0.229575	0.475061	0.961055	0.47512	55934.2	46220.2	38843.8	56058.2	49709.1	36962	38143.3	31128.2	53818.5
Q4G148	GXYLT1	Glucoside xylosyltransferase 1	5	5	5	5	5	5	5	5	4	51229.2	41110	39666.1	0.0486997	-0.173572	0.222272	0.897643	0.538019	0.436845	51229.2	32186.3	56717.7	37262.9	41110	42553.3	39235.8	39666.1	66494.6
O15232	MATN3	Matrilin-3	2	2	2	3	4	3	3	4	3	13799.6	41390	68535.6	2.21723	1.83782	0.379408	0.00180846	0.0129881	0.480443	16534.5	11891	13799.5	34445.6	41390	86928	68535.6	45913.1	86691.6
Q9H2D6	TRIOBP	TRIO and F-actin-binding protein	25	23	22	22	22	18	21	21	16	51273.3	47143.7	37556.1	-0.291012	0.0114657	-0.302478	0.170476	0.952019	0.0792614	51273.3	54358.4	38700.7	43192.4	47143.7	54250.1	35849.6	37556.1	43742.2
Q9NSE4	IARS2	Isoleucine--tRNA ligase, mitochondrial	12	13	8	16	13	15	13	13	6	20721.6	72047.9	40573.4	1.00433	1.56507	-0.560733	0.0262244	0.00505874	0.0469218	20721.6	31132.9	17345.6	55449.7	72047.9	72561.8	40573.4	55292.3	40265.2
Q9H0D6	XRN2	5'-3' exoribonuclease 2	12	11	9	11	11	4	10	4	4	46224.2	45264.2	39355.1	-0.416076	-0.18684	-0.229236	0.128743	0.321807	0.263986	62479.7	45703.8	46224.2	40689.2	45264.2	48595.1	39355.1	31062.2	45454.1
Q99470	SDF2	Stromal cell-derived factor 2	8	8	7	8	7	7	3	5	3	49014.8	46429.7	37834.2	-0.339355	-0.0308441	-0.308511	0.300377	0.92069	0.0126869	49014.8	66683.7	33771.5	50987	43730.7	46429.7	39425	36540.4	37834.2
Q9H444	CHMP4B	Charged multivesicular body protein 4b	8	7	6	7	6	4	7	4	3	54651.2	31962.6	33569.3	-0.710793	-0.794741	0.0839475	0.108118	0.0406046	0.784304	82355	54651.2	48430	41605.3	31397.2	31962.6	28629.8	33569.3	51729
O43660	PLRG1	Pleiotropic regulator 1	11	8	9	7	9	6	8	7	7	41177.4	32016.3	37274.8	-0.145534	-0.518839	0.373305	0.758899	0.259757	0.419239	41177.4	39146	74836.4	26453.2	32016.3	48423	34184.4	37274.8	69949.6
Q9HCN8	SDF2L1	Stromal cell-derived factor 2-like protein 1	6	6	6	6	5	4	4	4	3	64157.1	41494.3	29903.9	-1.19289	-0.782163	-0.410726	0.00543272	0.0193604	0.220844	61473.2	72378.6	64157.1	45947.4	41494.3	29439.3	22111.2	36133.9	29903.9
O00429	DNM1L	Dynamin-1-like protein	20	20	16	18	18	20	20	17	15	38627.7	43127	44167.5	0.470596	0.423909	0.0466868	0.145267	0.110205	0.866437	38627.7	39628.7	28862.7	42584.3	43127	58086.5	44167.5	40478.1	65752.6
O75663	TIPRL	TIP41-like protein	6	5	5	6	6	6	5	5	4	39226.5	48782.8	44311.9	0.472181	0.479776	-0.00759506	0.131284	0.0675903	0.965774	26824.1	39226.5	40263.5	46467.4	50685.3	48782.8	42213.5	60459.9	44311.9
Q9UMX5	NENF	Neudesin	6	5	6	6	5	4	4	6	5	36684.4	41563.2	54830.3	0.517913	0.042991	0.474922	0.415538	0.924778	0.372166	22839.6	36684.4	56522.7	41563.2	44084	28263.5	30188.9	83993.4	54830.3
Q6ZMI0	PPP1R21	Protein phosphatase 1 regulatory subunit 21	3	2	2	1	2	3	3	1	1	22490.1	27448.4	33312.9	1.37178	0.6937	0.678081	0.222406	0.330478	0.563568	22490.1	23810	13553.7	27448.4	17013	65763.3	21727.8	33312.8	173789
Q9Y237	PIN4	Peptidyl-prolyl cis-trans isomerase NIMA-interacting 4	5	5	6	4	5	4	4	5	5	49892.7	39998.5	46956.2	-0.127382	-0.332068	0.204686	0.797219	0.518942	0.522623	27676.3	49892.7	75237.9	39998.5	46318.1	28112.5	32818.7	51728.6	46956.2
Q9Y5Z4	HEBP2	Heme-binding protein 2	3	5	5	5	4	4	3	5	3	59784.1	40261.7	57115.4	-0.0500021	-0.152363	0.102361	0.947181	0.775247	0.85097	21691.6	59784.1	61725.8	40473.2	40261.7	35783.8	20621	61252.5	57115.3
P49736	MCM2	DNA replication licensing factor MCM2	20	20	18	19	18	15	17	17	11	61730.1	40459.8	36191.8	-0.882889	-0.780137	-0.102752	0.0299267	0.0639698	0.744589	77587.4	61730.1	48110.2	43446.6	40459.8	25882.8	36191.8	38977.7	26047.8
P31641	SLC6A6	Sodium- and chloride-dependent taurine transporter	8	7	7	7	6	4	6	4	3	74443.1	26643.3	27859.9	-1.4717	-1.79619	0.324492	0.0170888	0.0134356	0.36729	53009.1	74443.1	116999	26643.3	26919.9	15366.5	27859.9	22582.5	34397.8
Q13418	ILK	Integrin-linked protein kinase	13	12	9	12	11	13	13	12	12	44434.6	45289.5	55077.8	0.506564	0.364443	0.142122	0.312992	0.419445	0.501584	44434.6	47613.5	20061.5	45289.5	41361.9	48343.8	57266.2	38584.6	55077.8
P50579	METAP2	Methionine aminopeptidase 2	13	13	8	13	13	8	11	8	7	41354.2	43504.5	37677.3	-0.114913	0.0893345	-0.204248	0.535675	0.633675	0.336306	51203.6	40318.2	41354.2	56387.4	43504.5	41906.7	48651.7	37677.3	36674.8
P25116	F2R	Proteinase-activated receptor 1	3	3	3	2	3	2	1	1	2	74409.6	27232.5	33011.4	-1.11154	-1.67994	0.568399	0.0153005	0.0357273	0.34396	55552.4	74409.6	90830.4	27232.5	36398.9	11514.7	33011.4	41665.4	27058.5
Q9Y4E1	WASHC2C	WASH complex subunit 2C	13	12	9	12	12	6	10	8	3	46348.4	49813.5	39023.8	-0.108507	0.0708113	-0.179318	0.74615	0.819215	0.668081	47955.9	46348.4	36391.7	58778.5	49813.5	32008.3	39023.8	28854.1	57325.8
P51693	APLP1	Amyloid beta precursor like protein 1	4	2	3	5	4	5	5	5	3	21256.8	50404.9	58658.6	1.5699	1.27237	0.297533	0.000319403	0.000925508	0.0434324	23346.9	17580.1	21256.8	50404.9	54366	44875.9	66668.5	58379.3	58658.6
Q9H3P7	ACBD3	Golgi resident protein GCP60	8	8	6	8	8	8	8	7	6	57148.9	42754.1	30702.1	-0.707894	-0.296743	-0.411151	0.0904142	0.463492	0.195911	71364.7	57148.9	36246.9	56721.4	42754.1	32889.2	30702.1	38924.5	28384.4
P84095	RHOG	Rho-related GTP-binding protein RhoG	6	5	6	6	4	5	5	5	4	53320.8	41226.2	41914.2	-0.11142	-0.184484	0.0730642	0.740336	0.548058	0.670306	57877.1	53320.8	31437.8	41226.2	42738.6	37519.3	51226.7	41914.2	35840.6
P09874	PARP1	Poly [ADP-ribose] polymerase 1	27	26	23	24	24	24	25	21	21	52190.1	42528.9	40417.6	-0.328799	-0.320705	-0.00809415	0.31843	0.261697	0.971726	62932.3	52190.1	37282.8	34273.6	42528.9	43122.2	40417.6	31307.7	48844.2
Q712K3	UBE2R2	Ubiquitin-conjugating enzyme E2 R2	3	3	3	3	3	3	3	3	2	29258.5	69891.6	56014.6	0.685704	0.581231	0.104473	0.0468026	0.432891	0.889966	30438.3	29258.5	28936.6	69891.6	70433.5	17531.6	56228.7	56014.6	34049.7
Q9H074	PAIP1	Polyadenylate-binding protein-interacting protein 1	10	11	10	10	10	9	10	9	6	50334.2	40889.6	38805.4	-0.455578	-0.291623	-0.163955	0.0453836	0.102593	0.148937	43970.9	50334.2	60562	43864.3	40889.6	40751.5	33233.3	38805.3	40302.8
Q15819	UBE2V2	Ubiquitin-conjugating enzyme E2 variant 2	2	2	2	2	2	2	2	1	2	42619.5	37919.2	58675.6	0.553624	-0.144494	0.698118	0.354564	0.778771	0.181947	21401.9	42619.6	54331.4	23176.2	41756	37919.2	34437.1	77553.2	58675.6
Q08378	GOLGA3	Golgin subfamily A member 3	55	53	34	47	45	39	42	41	18	61689	38795.2	38203.7	-0.244627	-0.172841	-0.0717856	0.597907	0.715706	0.676316	62171.6	61689	25860.8	49477	38795.2	36071.9	38203.7	43440	35935.7
P61225	RAP2B	Ras-related protein Rap-2b	5	5	5	3	5	4	5	4	5	53508.6	39112.2	41790.4	-0.225253	-0.47781	0.252557	0.164862	0.085426	0.297146	53508.6	53865.6	44242.9	39112.2	43107.2	28003.5	48815.8	41790.4	39130.7
P50570	DNM2	Dynamin-2	17	16	11	17	15	15	17	12	10	48275.1	41815.8	45460.7	-0.0140257	0.0705668	-0.0845925	0.953708	0.76793	0.658131	48430.1	48275.1	32764.6	40222.6	41815.8	52742.4	45460.7	35209.3	46481.8
P49902	NT5C2	Cytosolic purine 5'-nucleotidase	9	9	8	9	9	7	7	7	6	39485.7	56607.5	39086.8	0.415454	0.815059	-0.399605	0.391535	0.112666	0.168882	39485.7	41215.5	18232.3	61834.9	56607.5	46164.2	53896.4	39086.8	33415.1
P41227	NAA10	N-alpha-acetyltransferase 10	9	9	8	9	9	6	8	9	3	41183.6	48782.1	44477.8	0.0852102	0.0704962	0.0147139	0.624223	0.775308	0.944204	41183.6	49150.4	34984.2	48782.1	49799.8	33752.1	39818.5	44477.8	47736.2
Q9UNH7	SNX6	Sorting nexin-6	14	14	12	14	14	13	13	12	7	45633.6	43446.5	37702.1	-0.282113	-0.127604	-0.154509	0.0642346	0.276192	0.0302613	54161.8	45633.6	42842.2	42903.9	43567.3	43446.5	37702.1	41496.6	37644.2
P16083	NQO2	Ribosyldihydronicotinamide dehydrogenase [quinone]	2	3	3	3	3	2	3	3	2	42458.8	39773.8	54877	0.0631612	-0.176212	0.239374	0.92137	0.71761	0.607658	24505.7	42458.8	69969.1	31210.6	39773.8	40654.4	24708.7	54877	61226.7
P43007	SLC1A4	Neutral amino acid transporter A	7	8	7	7	7	5	7	6	4	41960.7	42178.3	46240.3	0.238296	-0.0876354	0.325931	0.232195	0.752383	0.342395	41960.7	38434.1	42546.3	49513.8	42178.3	27381.9	59803.1	46240.3	40726.7
Q86TH1	ADAMTSL2	ADAMTS-like protein 2	4	NaN	4	7	4	8	6	4	8	11681.7	22015.7	42302.6	2.36612	2.06772	0.298395	0.084158	0.129056	0.804081	11681.7	3649.76	18623.6	22015.7	21718.2	122353	42302.6	20419.1	125964
Q9ULC3	RAB23	Ras-related protein Rab-23	10	10	9	9	9	9	10	8	5	51530.2	44842.1	39052.6	-0.236667	-0.0927099	-0.143957	0.245787	0.630523	0.265919	51530.5	51530.2	37126.4	44842.1	38705.7	46840.7	42932.5	35945.2	39052.7
Q10472	GALNT1	Polypeptide N-acetylgalactosaminyltransferase 1	10	11	11	10	9	9	9	12	8	37055.7	41111	51285.9	0.415748	0.0305853	0.385163	0.200392	0.925824	0.0841147	28013.2	37055.7	52866.3	31408.2	45291.6	41110.9	47026.6	54014.9	51285.9
Q96C19	EFHD2	EF-hand domain-containing protein D2	7	7	7	7	7	6	6	7	6	49766.2	41713.6	30262	-0.454494	-0.163394	-0.2911	0.313165	0.555654	0.449598	36023.3	49766.2	61239.8	37406.7	50091.7	41713.6	25933.9	30262	54367.3
Q9UKM7	MAN1B1	Endoplasmic reticulum mannosyl-oligosaccharide 1,2-alpha-mannosidase	11	11	7	9	10	7	10	10	7	26762.5	44280.1	49479.4	0.794947	0.613489	0.181458	0.042745	0.15612	0.53724	23395.5	26762.5	41513.2	44280.1	61685.8	34078.9	46350.3	59193.7	49479.4
P23193	TCEA1	Transcription elongation factor A protein 1	12	11	12	12	12	11	9	11	8	52417.9	38438.8	30586	-0.85376	-0.57201	-0.28175	0.0138991	0.0677452	0.170167	73277.2	48624.4	52417.9	45544.1	38438.8	32473.2	30586	28886.1	35815.3
O15431	SLC31A1	High affinity copper uptake protein 1	2	2	2	2	2	2	2	2	2	38869.9	34837.6	48003.2	-0.0738881	-0.206932	0.133044	0.811153	0.504802	0.651274	38411.8	38869.9	59961.2	33280.7	50214.6	34837.6	48003.2	32323.8	49480
P62079	TSPAN5	Tetraspanin-5	5	5	5	5	3	3	3	4	3	43658.7	24495.3	37929.3	-0.548625	-1.39168	0.843053	0.333635	0.0464289	0.0248547	41016.2	43658.7	110815	24495.2	24951.5	17973.7	37929.3	32866.2	50867.9
Q9NTM9	CUTC	Copper homeostasis protein cutC homolog	3	3	3	3	2	3	3	2	1	31455.7	31727.4	39778.6	-0.0601858	-0.41022	0.350034	0.913393	0.487943	0.220122	31407.7	31455.7	88997.6	31727.4	43293.3	27276.8	37747.7	39778.6	51668
P14735	IDE	Insulin-degrading enzyme	17	18	15	18	18	18	18	18	14	35221.5	51141.4	42518.3	0.239968	0.532883	-0.292915	0.0284191	0.00539633	0.0453601	35221.5	37063.3	33218.2	45719.1	51141.4	56169.3	43633.1	38499	42518.3
Q13683	ITGA7	Integrin alpha-7	18	19	17	18	18	12	16	13	10	47143.1	43352.5	36770.1	-0.282387	-0.425939	0.143552	0.208695	0.199387	0.675065	45912.2	54331.9	47143.1	43352.5	44400	25196.7	51084.7	34801.4	36770.1
P46783	RPS10	40S ribosomal protein S10	3	3	3	3	3	1	3	3	2	48108.8	35306.1	49393.2	0.0275294	-0.377284	0.404813	0.938626	0.137558	0.246269	48108.8	53335.2	35159.8	38152.9	35306.1	30562.4	61373.8	49393.2	31513.5
O15118	NPC1	NPC intracellular cholesterol transporter 1	8	9	9	6	4	4	6	6	4	63572.8	24790.6	29923.8	-1.16453	-1.39455	0.230014	0.0967915	0.056948	0.366711	35622.5	63572.8	120564	24790.7	29019.3	20885.2	22975.9	35257.4	29923.8
Q03167	TGFBR3	Transforming growth factor beta receptor type 3	9	9	8	9	9	8	9	8	4	40143	45360.9	42558.8	0.333469	0.156003	0.177466	0.308107	0.579761	0.597026	29639.2	40143	42727.3	31351.2	49445.9	45360.9	42558.8	37307.2	64054.8
Q13641	TPBG	Trophoblast glycoprotein	4	4	4	4	3	3	4	3	3	59010.7	31865.6	35914.8	-0.557898	-0.803319	0.245421	0.0332155	0.00496382	0.156347	47381.4	59010.7	63140.6	29699.8	35099.6	31865.5	34208.5	35914.8	45040.9
P15927	RPA2	Replication protein A 32 kDa subunit	4	5	3	4	5	3	3	3	4	49712.6	34527.2	40772.7	-0.427001	-0.500304	0.0733035	0.222253	0.00603192	0.81934	55046.7	48711.8	49712.6	33975	34527.2	40150.6	40772.7	26014.8	51715.7
Q8NDH3	NPEPL1	Probable aminopeptidase NPEPL1	8	8	5	9	7	8	8	9	5	23004.9	68820.2	48596.9	1.01976	1.56697	-0.547209	0.225572	0.0474798	0.391047	23004.9	32613.3	10235.8	70105	68820.2	41398.4	48596.9	65564.2	20090.6
Q8IYV9	IZUMO1	Izumo sperm-egg fusion protein 1	1	2	2	NaN	1	1	2	1	1	21760.1	30442.5	72337.7	1.27221	-1.08586	2.35807	0.0589666	0.641894	0.336423	39366.9	21760.1	17552.3	637.493	81010.8	30442.5	37352.4	72337.7	78408.3
Q9Y224	RTRAF	RNA transcription, translation and transport factor protein	8	8	7	7	7	7	7	6	3	45410.4	38609.5	34717.5	-0.186313	-0.0399446	-0.146368	0.3986	0.832315	0.554068	48143.2	45410.4	38487.9	38609.5	38328.3	52327.2	33676.5	34717.5	48852
Q93034	CUL5	Cullin-5	17	15	11	17	15	15	16	10	9	31942.8	41804.6	49878.6	0.657103	0.55557	0.101533	0.051656	0.10379	0.475571	40063.7	31942.8	22851.1	41804.6	41459.9	53568.5	49878.6	45701.6	50304.8
P83876	TXNL4A	Thioredoxin-like protein 4A	4	4	4	3	4	2	4	4	2	43491.4	29576.5	34769.2	-0.223336	-0.611941	0.388604	0.666019	0.227357	0.330531	31772.8	43491.4	78393.3	25413.4	40373	29576.5	32119.2	60965.7	34769.2
P04424	ASL	Argininosuccinate lyase	11	13	13	14	14	12	11	14	10	28726.7	52416.2	43977.6	0.803183	1.0019	-0.198715	0.0610691	0.0237616	0.467281	18711.7	32327.4	28726.7	43168.4	61679.8	52416.2	36169.6	58041.9	43977.6
P04180	LCAT	Phosphatidylcholine-sterol acyltransferase	NaN	NaN	NaN	1	2	2	1	2	2	1345.6	20787.3	26941.5	4.65088	4.33726	0.313622	0.0171245	0.0120059	0.843954	1232.61	2296.65	1345.6	13140.4	20787.3	115177	26941.5	12373.8	181165
Q9BYT8	NLN	Neurolysin, mitochondrial	13	14	13	14	11	10	10	12	10	49400.8	34554.6	43406.9	-0.395283	-0.304182	-0.0911004	0.420452	0.455598	0.797886	30710.9	49400.8	67639.3	33276.2	47411.3	34554.6	23786.3	43688.1	43406.9
P17405	SMPD1	Sphingomyelin phosphodiesterase	6	4	5	4	5	6	6	5	5	35058.8	47842	46431.5	0.515657	0.455501	0.0601562	0.0948116	0.15637	0.645486	41064.2	23780.2	35058.8	37911.4	47842	48669.3	46431.5	48356.2	44555.1
P05413	FABP3	Fatty acid-binding protein, heart	5	2	3	4	4	4	4	3	5	23992.8	35707.3	35839.9	0.725543	0.376241	0.349302	0.36061	0.404458	0.664095	23713.6	23992.8	38071.1	24344.9	35707.3	54486.4	24204	35839.9	112888
Q96CX2	KCTD12	BTB/POZ domain-containing protein KCTD12	6	6	6	6	6	6	5	5	4	38213.3	32449.6	32302.5	0.0543763	0.312577	-0.258201	0.895911	0.562848	0.68812	29067.5	39886.3	38213.3	32449.6	30824.4	84845.3	25712.9	32302.5	59726.4
Q8NG11	TSPAN14	Tetraspanin-14	5	5	5	5	5	5	5	4	5	44775.7	25310.9	28722.1	-0.62011	-1.17076	0.550651	0.308255	0.0439844	0.219252	40778.4	44775.7	95495.9	21619.2	27926	25310.9	27829.3	28722.1	60079.1
P02647	APOA1	Apolipoprotein A-I	2	1	2	2	1	2	1	2	1	10800.6	31295.6	51676.7	2.62061	1.92956	0.691056	0.00482748	0.0360116	0.402674	8037.34	10800.6	11727.2	21117.5	31295.6	85151.5	41220.5	51676.7	111172
O95747	OXSR1	Serine/threonine-protein kinase OSR1	8	7	8	8	8	7	8	8	5	41430.4	39663.4	44741.8	0.185832	0.0788221	0.10701	0.481713	0.59843	0.625004	41430.4	42949.6	32019.7	39655.4	42676.3	39663.4	34104.2	44741.8	54953.6
Q16563	SYPL1	Synaptophysin-like protein 1	4	4	3	4	4	3	4	4	3	46549.8	36582.4	43517.9	-0.151205	-0.279056	0.127851	0.636875	0.0657175	0.692801	46549.8	47376.3	40681	41097.4	36582.4	33402	54490.1	43517.9	27627
P46778	RPL21	60S ribosomal protein L21	3	3	3	3	3	2	3	2	3	54308.1	36761.6	41540.9	0.196593	-0.0680647	0.264658	0.786277	0.917348	0.418012	59997.2	54308.1	15978.8	37185.5	33060.1	36761.6	61339.7	30751.3	41540.9
Q9UHB9	SRP68	Signal recognition particle subunit SRP68	13	13	8	11	6	5	8	9	5	41031.6	37348	45222.1	0.177546	-0.0251147	0.202661	0.520139	0.928342	0.102511	51435	41031.6	28498.1	37348	35419.5	43152.1	41705.2	46130.9	45222.1
P36873	PPP1CC	Serine/threonine-protein phosphatase PP1-gamma catalytic subunit	2	3	3	2	3	1	3	2	1	35861.5	49629.6	39304.8	0.0609061	0.315674	-0.254768	0.906034	0.500874	0.481039	57942.4	35861.5	22534.1	49629.6	51041.8	35635.2	51533.7	39304.8	26238
Q6P2Q9	PRPF8	Pre-mRNA-processing-splicing factor 8	27	25	12	24	24	14	22	15	6	43768.1	36621.8	40243.3	0.0699024	-0.200089	0.269991	0.835905	0.619811	0.370033	56192	43768.1	28293.8	36621.8	46911.1	26718.3	51490.5	38835.5	40243.3
Q92466	DDB2	DNA damage-binding protein 2	9	8	8	8	8	7	7	5	5	46527.6	43193.4	31336	-0.511659	-0.102218	-0.409441	0.00753347	0.0326943	0.0153788	45204.5	48100.4	46527.6	42573.1	43193.4	44481.2	37384.3	31336	29801.2
O43815	STRN	Striatin	8	7	5	7	5	5	3	4	1	43507.2	42030.1	29944.7	-0.146818	-0.0397256	-0.107092	0.751011	0.837145	0.824559	44019.2	43507.2	36659.1	42030.1	32508	47310.5	25933.6	29944.7	66621.3
P13716	ALAD	Delta-aminolevulinic acid dehydratase	6	7	7	7	6	7	7	8	6	35276.1	39432.9	54768.6	0.567814	0.39583	0.171984	0.339995	0.412092	0.70383	18600.9	35276.1	44680.4	31969	52968.2	39432.9	27760.6	54768.6	62800
P42330	AKR1C3	Aldo-keto reductase family 1 member C3	7	7	7	7	7	6	6	6	6	56668.9	26845.7	40458.9	-0.229828	-0.621691	0.391863	0.538602	0.237534	0.381057	31977.3	56668.9	58243.2	21991.1	26845.7	49075.8	31869.7	40458.9	50755.7
Q9BUJ2	HNRNPUL1	Heterogeneous nuclear ribonucleoprotein U-like protein 1	13	13	12	15	13	13	14	12	10	44622.8	40680	34875.8	-0.442938	-0.120923	-0.322016	0.0497793	0.49057	0.211666	44130.3	48562.7	44622.8	40680.1	35644.6	51288.3	34875.8	27562	39604.9
O75084	FZD7	Frizzled-7	6	7	7	7	7	6	7	7	6	54618.9	29867.9	38212.3	-0.494678	-0.990394	0.495716	0.0025634	0.00297506	0.0418854	56582.8	54020.2	54618.9	29867.9	31674.1	22503.9	42933.7	36378.3	38212.3
O60547	GMDS	GDP-mannose 4,6 dehydratase	7	7	7	7	8	7	7	6	2	29776.5	52776.1	40199.5	0.172611	0.392115	-0.219504	0.526077	0.31406	0.41511	29109.7	48945.8	29776.5	55106.4	52776.1	32968.8	36932.5	40199.5	40914.9
P08754	GNAI3	Guanine nucleotide-binding protein G(i) subunit alpha-3	4	4	3	4	4	3	3	3	2	53308.3	36679.2	37850.3	-0.579955	-0.621811	0.0418558	0.198087	0.112189	0.922527	53308.3	62820.8	40059.4	36679.2	41756	24038.8	47654.3	37850.3	22267.9
Q96P44	COL21A1	Collagen alpha-1(XXI) chain	10	8	8	7	3	7	6	6	6	30947.3	19248	22734.2	0.263854	-0.130849	0.394703	0.785674	0.866437	0.749651	34251.6	26497.7	30947.3	14883.2	19248	74689.9	22734.2	16995.2	125831
Q9H3H3	C11orf68	UPF0696 protein C11orf68	5	6	6	5	5	5	5	6	3	42919.6	42898.1	47350.4	0.152998	0.0983572	0.0546411	0.656356	0.702106	0.856266	28551.5	42919.6	43366.1	45318.8	33538.6	42898.1	29705.1	47350.4	51934.1
Q9UN70	PCDHGC3	Protocadherin gamma-C3	12	11	10	7	10	8	7	9	6	34126.7	29246.4	32385.3	0.335519	0.156499	0.179021	0.571797	0.706602	0.795982	28538.9	37709.2	34126.7	28164.4	29246.4	61735.9	26221.3	32385.3	86892.4
P78324	SIRPA	Tyrosine-protein phosphatase non-receptor type substrate 1	8	7	8	9	6	6	6	8	8	47993	29207.4	51039	0.000289281	-0.519077	0.519367	0.99952	0.26517	0.130969	26352.7	47993	64678.5	29207.4	35742	26626.7	30975	51039	51773.8
Q9Y3X0	CCDC9	Coiled-coil domain-containing protein 9	12	11	9	12	11	6	11	9	5	34215	52751.5	42412.4	0.0831168	0.441589	-0.358472	0.791957	0.289663	0.388782	44005.9	34215	27204.4	62400.9	52751.5	31170	42412.4	42425.7	27058.8
P13726	F3	Tissue factor	4	3	3	4	4	4	4	3	3	20692.5	62978.8	47505.6	1.06858	1.15959	-0.0910171	0.000775607	0.0427154	0.825225	20692.5	20445.9	25419.8	65538.7	62978.8	29047.8	47505.6	42912.5	48672.2
P12821	ACE	Angiotensin-converting enzyme	10	10	12	12	12	9	12	11	8	23457	39045.3	52333.5	1.14913	0.699771	0.449361	0.0323204	0.172064	0.190938	16651.4	23457	37043.8	39045.3	54214.3	29289.4	47345.7	63701.1	52333.6
Q9UN37	VPS4A	Vacuolar protein sorting-associated protein 4A	12	10	9	9	10	6	7	7	5	56962.4	31602.1	36024.6	-0.549066	-0.83007	0.281004	0.0900583	0.0389339	0.0862438	68418.5	38413.6	56962.4	31602.1	33337.1	25291.5	35478.8	36024.6	37395.8
P22735	TGM1	Protein-glutamine gamma-glutamyltransferase K	5	2	9	6	7	15	14	14	15	8504.87	17951.6	38368.9	2.39572	1.55731	0.838403	0.0409399	0.242252	0.516621	8504.87	5615.87	19272.6	11547.8	17951.6	113193	29602.2	38368.9	118105
P07741	APRT	Adenine phosphoribosyltransferase	5	5	5	5	5	5	5	4	5	37005.8	42395.1	39538.3	0.190474	0.529155	-0.338681	0.600221	0.20679	0.324855	37005.8	41903.3	22741.9	42395.2	38761.7	64491.3	39538.3	28775.8	46059.1
P30419	NMT1	Glycylpeptide N-tetradecanoyltransferase 1	9	9	8	9	9	8	7	5	7	43106.7	35685.5	32814.8	-0.238316	-0.0778968	-0.160419	0.178661	0.724703	0.557299	43106.7	41405.6	43511.2	34486.4	35685.5	53668.4	32622.3	32814.8	44197.8
O14617	AP3D1	AP-3 complex subunit delta-1	16	15	8	16	13	13	15	12	6	35761.8	39695.1	41537.9	0.239975	0.184478	0.0554969	0.132991	0.211495	0.616398	41194.8	32200.6	35761.8	38762.2	45246	39695.1	47304.2	39764.9	41537.9
P46109	CRKL	Crk-like protein	3	4	4	4	3	3	2	4	2	42175.9	39036.4	41399.3	-0.113457	-0.107258	-0.00619888	0.852626	0.84047	0.989147	22736.2	42175.9	65686.9	27406.7	47105.5	39036.4	22725.2	41399.3	52881.1
P62910	RPL32	60S ribosomal protein L32	5	5	2	5	5	4	5	4	5	35186.5	40267.2	49723.1	0.660135	0.278437	0.381698	0.159659	0.511268	0.0450989	45194.4	35186.5	18932.9	40267.2	32785.8	40690.6	49723.1	44137.9	54134
O60841	EIF5B	Eukaryotic translation initiation factor 5B	27	23	19	25	24	20	25	21	18	32655.4	39772	38930.6	0.413687	0.290153	0.123535	0.267588	0.368181	0.620644	45382.6	32655.5	24494.2	39772	47490.9	35136.2	57634	38241.5	38930.6
Q9BVC6	TMEM109	Transmembrane protein 109	3	3	3	3	3	2	3	3	3	40435.3	37914.7	39958.4	0.132897	-0.118223	0.251121	0.650091	0.657664	0.235898	50278.9	40435.3	29299.2	37914.7	39170.3	31366.9	52532.9	39958.4	37409.4
P17050	NAGA	Alpha-N-acetylgalactosaminidase	4	4	4	4	4	4	4	4	3	35871.3	30850.7	43295.5	0.218767	-0.170739	0.389506	0.739695	0.745269	0.451053	21389.7	35871.3	62561.7	30850.7	26014.9	41935.4	25222.3	43295.5	69278.4
Q99519	NEU1	Sialidase-1	9	9	8	6	7	5	6	8	6	57420.5	34671.6	21912.5	-1.12106	-0.594898	-0.526161	0.00873156	0.0455096	0.139966	49003.8	60069.1	57420.6	34671.6	30192.5	46862.9	21840.4	21912.5	34322.4
O75935	DCTN3	Dynactin subunit 3	8	7	6	8	6	5	7	5	5	43380.3	41207.8	42881	-0.0869392	-0.339897	0.252958	0.577126	0.422241	0.554907	45951.1	43380.3	38617.4	45829.2	41207.8	20104.5	44316.3	42881	33808.8
Q2M389	WASHC4	WASH complex subunit 4	9	9	2	9	8	6	8	5	3	34529	42751.5	49107	1.1535	0.875794	0.277702	0.193994	0.310652	0.247514	39571.5	34529	8081.92	42751.5	32292.9	49424.6	49107	55970.1	44227.5
P31749	AKT1	RAC-alpha serine/threonine-protein kinase	7	8	6	8	8	5	8	5	6	32735.8	54155.7	41588.7	0.129225	0.240986	-0.11176	0.534384	0.586493	0.804095	32299.4	40981.6	32735.8	54155.7	54817.7	24092	41588.7	43850.3	31085.6
O75643	SNRNP200	U5 small nuclear ribonucleoprotein 200 kDa helicase	38	33	20	32	31	19	31	21	10	37057	35741.7	41210.7	0.25469	-0.0299768	0.284667	0.570282	0.943735	0.0626708	58060.6	37057	22334.1	35741.7	36756.9	34366.5	50240.7	39415.2	41210.7
P26368	U2AF2	Splicing factor U2AF 65 kDa subunit	6	5	5	5	5	4	5	5	4	31957.7	42555.3	38195.7	-0.112377	0.116137	-0.228514	0.743237	0.727035	0.187894	58313.9	30832.9	31957.7	37478.8	42555.3	45867.4	38195.7	39170.9	30401.7
P17812	CTPS1	CTP synthase 1	16	16	15	15	12	11	12	12	6	41827.7	39022.2	37874.6	-0.0889193	-0.000383695	-0.0885356	0.760899	0.998793	0.576136	51145.2	41827.7	29323.9	42058	39022.2	38192.8	43846.7	37874.6	31398.1
Q9UN86	G3BP2	Ras GTPase-activating protein-binding protein 2	10	8	10	10	9	6	7	5	4	43462.4	35824.1	34528.1	-0.38857	-0.4362	0.0476306	0.190573	0.163545	0.683526	63749.1	36312	43462.4	37307.8	35824.1	30390.2	33680	38563.8	34528.1
Q5JVF3	PCID2	PCI domain-containing protein 2	11	11	10	13	11	8	9	8	4	31226.4	48490.1	42447	0.434957	0.449226	-0.0142692	0.00137656	0.0741144	0.944442	31226.4	32423.6	30837.5	49297.7	48490.1	33241	40126.5	45288.7	42447
Q96K17	BTF3L4	Transcription factor BTF3 homolog 4	3	2	2	3	3	2	2	2	2	20867.3	56337.7	41232.2	0.65008	0.439739	0.21034	0.183018	0.626917	0.792514	46601.2	20592.3	20867.3	66877.2	56337.7	13262.2	41232.2	49132.8	38198
Q16666	IFI16	Gamma-interferon-inducible protein 16	18	18	16	15	13	14	16	12	8	46902.5	38114.4	35430.9	-0.382841	-0.145898	-0.236943	0.0493335	0.558344	0.338291	46902.5	47157.1	37516.6	38114.4	31540.2	50962.9	35430.9	29783.3	35470.9
Q3SY69	ALDH1L2	Mitochondrial 10-formyltetrahydrofolate dehydrogenase	16	17	7	25	19	23	15	17	12	19600.4	52129.9	34870.9	0.971245	1.60687	-0.635624	0.00704378	0.000939567	0.0702521	19600.4	20022.2	18318.9	52129.9	51691.3	75390.9	34870.9	31853.5	48772.8
Q96A65	EXOC4	Exocyst complex component 4	7	7	3	7	3	4	6	2	NaN	45797.8	41553	40202.6	-1.41452	-0.130916	-1.2836	0.327771	0.0681357	0.369134	49112	45797.8	44076.4	41449.8	43841.5	41553	43530.5	40202.6	2990.58
Q9UBY9	HSPB7	Heat shock protein beta-7	5	5	4	5	5	5	5	3	3	19341.9	44014.9	35269.6	1.0249	1.16975	-0.144851	0.0497124	0.0126553	0.7276	18818.5	19341.9	27287.1	39907.4	44014.9	64383.8	35269.6	34548.3	68673.4
Q9UKX5	ITGA11	Integrin alpha-11	2	4	2	3	3	3	2	2	1	29655.8	38771.6	39513.6	0.340644	0.250583	0.0900609	0.292558	0.359802	0.67738	27769.6	29655.8	45258.9	35739.9	38771.6	45291.2	53495.6	39513.6	35805.5
Q9H2G2	SLK	STE20-like serine/threonine-protein kinase	27	25	17	26	23	12	18	19	10	45765.6	40020.2	36331.8	-0.172338	-0.0716858	-0.100652	0.512497	0.842027	0.736103	45765.6	48130.2	29984.5	51329.6	40020.2	27699.2	40349.1	36331.8	31484.4
Q9BWD1	ACAT2	Acetyl-CoA acetyltransferase, cytosolic	3	3	4	3	3	4	4	4	3	25543	39710.7	43566.8	0.708492	0.519767	0.188725	0.047008	0.0783574	0.456929	24814	35904.8	25543	34785.8	39710.7	48552.1	38626.9	43566.8	59007.5
O15067	PFAS	Phosphoribosylformylglycinamidine synthase	17	18	16	16	18	15	16	16	6	47768.7	36668.8	35229.3	-0.376617	-0.283963	-0.0926545	0.235116	0.131209	0.711006	36526.5	50322.4	47768.7	36668.8	38416.2	34534.8	25678.2	44353.2	35229.3
P47929	LGALS7B	Galectin-7	5	3	4	5	5	5	5	5	5	12685.3	34078.9	49904.3	1.83727	1.2892	0.548069	0.0254768	0.198693	0.519741	12685.3	9521.61	26180.7	15587.7	34078.9	86892.6	37523	49904.3	77050
[truncated: 1,803 more rows]

## Sheet: TSG6-WT
Protein Acession	Genes	Protein Name	Number of Peptides						Median Abundances		Log2 Fold Change	P-Value	Normalized Abundances
[truncated: 3,656 more rows]

## Sheet: NTC-WT
Protein Acession	Genes	Protein Name	Number of Peptides						Median Abundances		Log2 Fold Change	P-Value	Normalized Abundances
[truncated: 3,656 more rows]

[truncated: 1 more sheets: TSG6-NTC]
