# Supplementary material for: CRISPR-dCas9 Activation of TSG-6 in MSCs Modulates the Cargo of MSC-Derived Extracellular Vesicles and Attenuates Inflammatory Responses in Human Intervertebral Disc Cells In Vitro
Source: Cell Mol Bioeng. 2025 Feb 5;18(1):83–98. doi: 10.1007/s12195-025-00843-4 (PMC11813855; doi:10.1007/s12195-025-00843-4)
Supplement: Supplementary file 3 — Supplementary file3 (XLSX 16 KB) [file 12195_2025_843_MOESM3_ESM.xlsx]

## Sheet: GOnet
Biological Processes
NTC/WT log2 Fold Chang > 1
GO_term_ID	GO_term_def	P	P_FDR_adj	NofGenes	Genes
GO:0001895	retina homeostasis	2.9e-09	1.955e-05	10	P01036|P01833|P01834|P01876|P02768|P02788|P12273|P31025|P61769|Q9H251
GO:0001894	tissue homeostasis	1.797e-07	0.0006051	14	P01036|P01833|P01834|P01876|P02768|P02788|P06400|P12273|P31025|P61769|Q9GZZ8|Q9H251|Q9NRR1|Q9Y243
GO:0048871	multicellular organismal homeostasis	2.919e-06	0.006553	15	P01036|P01833|P01834|P01876|P02768|P02788|P06400|P12273|P31025|P61769|Q86YZ3|Q9GZZ8|Q9H251|Q9NRR1|Q9Y243
GO:0006952	defense response	6.365e-06	0.01072	31	O00161|O75326|O95497|P00738|P01210|P01834|P01857|P01876|P02765|P02788|P03952|P05089|P05156|P06702|P08697|P13591|P13671|P19320|P22897|P61619|P61769|P98066|Q13325|Q4KMQ2|Q6IQ22|Q76LX8|Q96PD5|Q9BZM5|Q9GZZ8|Q9HCY8|Q9NR30
GO:0031424	keratinization	1.508e-05	0.02007	7	P14923|P23490|P31944|Q02413|Q08554|Q13835|Q86YZ3
GO:0060249	anatomical structure homeostasis	1.788e-05	0.02007	16	O14793|P01036|P01833|P01834|P01876|P02768|P02788|P06400|P12273|P31025|P61769|Q01814|Q9GZZ8|Q9H251|Q9NRR1|Q9Y243
TS/WT log2 Fold Chang > 1
No significant results
NTC/WT log2 Fold Chang < -1
No significant results
TS/WT log2 Fold Chang < -1
No significant results
Molecular Function
NTC/WT log2 Fold Chang > 1
No significant results
TS/WT log2 Fold Chang > 1
No significant results
NTC/WT log2 Fold Chang <-1
GO_term_ID	GO_term_def	P	P_FDR_adj	NofGenes	Genes
GO:0004674	protein serine/threonine kinase activity	2.854e-05	0.03536	11	P36507|P49840|Q13131|Q13153|Q13501|Q13555|Q15208|Q16513|Q96MK3|Q9H4A3|Q9UHD2
TS/WT log2 Fold Chang < -1
No significant results

## Sheet: Panther
Panther protein class
NTC/WT log2 Fold Chang > 1
PANTHER Protein Class	genes_backgroundNTWT.txt - REFLIST (3640)	NTWT_pos.txt (172)	NTWT_pos.txt (expected)	NTWT_pos.txt (over/under)	NTWT_pos.txt (fold Enrichment)	NTWT_pos.txt (P-value)
defense/immunity protein (PC00090)	47	11	2.22	+	4.95	0.00114
Unclassified (UNCLASSIFIED)	784	47	37.05	+	1.27	0
TS/WT log2 Fold Chang > 1
No significant results
NTC/WT log2 Fold Chang <-1
PANTHER Protein Class	genes_backgroundNTWT.txt - REFLIST (3640)	NTWT_neg.txt (110)	NTWT_neg.txt (expected)	NTWT_neg.txt (over/under)	NTWT_neg.txt (fold Enrichment)	NTWT_neg.txt (P-value)
non-receptor serine/threonine protein kinase (PC00167)	58	9	1.75	+	5.13	0.00705
Unclassified (UNCLASSIFIED)	784	32	23.69	+	1.35	0
TS/WT log2 Fold Chang < -1
No significant results
Panther Reactome Pathways
NTC/WT log2 Fold Chang > 1
Reactome pathways	genes_backgroundNTWT.txt - REFLIST (3640)	NTWT_pos.txt (172)	NTWT_pos.txt (expected)	NTWT_pos.txt (over/under)	NTWT_pos.txt (fold Enrichment)	NTWT_pos.txt (P-value)
Scavenging of heme from plasma (R-HSA-2168880)	10	7	0.47	+	14.81	9.2e-05
Unclassified (UNCLASSIFIED)	913	48	43.14	+	1.11	0
TS/WT log2 Fold Chang > 1
No significant results
NTC/WT log2 Fold Chang <-1
No significant results
TS/WT log2 Fold Chang < -1
No significant results

## Sheet: STRING
NTC/WT log2 Fold Chang > 1
Local Network Cluster
cluster	description	count in network	strength	false discovery rate
CL:34117	Formation of the cornified envelope, and Serpin, conserved site	9 of 20	0.99	0.0053
CL:34187	Desmosome, and Ichthyosis vulgaris	7 of 16	0.98	0.0066
CL:18732	Mixed, incl. COVID-19, thrombosis and anticoagulation, and Scavenging of heme from plasma	7 of 17	0.95	0.0078
CL:18731	Hemostasis, and Dissolution of Fibrin Clot	10 of 36	0.78	0.0053
CL:18728	Complement and coagulation cascades, and Positive regulation of opsonization	13 of 59	0.68	0.0053
CL:18727	Complement and coagulation cascades, and Positive regulation of opsonization	14 of 63	0.68	0.0053
CL:18726	Complement and coagulation cascades, and Protein-lipid complex	16 of 81	0.63	0.0053
CL:18723	Mixed, incl. Complement and coagulation cascades, and Protein-lipid complex	17 of 93	0.6	0.0053
TS/WT log2 Fold Chang > 1
No significant enrichment
NTC/WT log2 Fold Chang <-1
No significant enrichment
TS/WT log2 Fold Chang < -1
No significant enrichment
